# Supplementary material for: Exploring the Materials and Condition of 20th-Century Dolls in Zoe Leonard’s Mouth Open, Teeth Showing 2000
Source: Polymers (Basel). 2022 Dec 22;15(1):34. doi: 10.3390/polym15010034 (PMC9824361; doi:10.3390/polym15010034)
Supplement: Supplementary file 1 [file polymers-15-00034-s001.zip]

Archive with 2 entries (2 files):
- polymers-2080263-S.I. File 1.pdf
- polymers-2080263-S.I. File 2_ER-FTIR_database.xlsx
