# Supplementary material for: Exploring the Materials and Condition of 20th-Century Dolls in Zoe Leonard’s Mouth Open, Teeth Showing 2000
Source: Polymers (Basel). 2022 Dec 22;15(1):34. doi: 10.3390/polym15010034 (PMC9824361; doi:10.3390/polym15010034)
Supplement: Supplementary file 1 [file polymers-15-00034-s001.zip › polymers-2080263-S.I. File 2_ER-FTIR_database.xlsx]

## Sheet: ER-FTIR_databse
Cellulose Acetate		Cellulose Acetate (Historic CW-Blue)		Cellulose Nitrate (HS3, box)		PVC (HS5, doll)		PVC (HS5, doll)		PVC (HS114, doll)		PVC (HS114, doll)		PE (HS15, doll)		ABS (HS72)		PE (HS 80)		PS (HS 300)		PP (HS 305)		PP (HS18)		PMMA (HS 303)		PET (HS 306)
Wavenumbers [1/cm]	intensity	Wavenumbers [1/cm]	intensity	Wavenumbers [1/cm]	intensity	Wavenumbers [1/cm]	intensity	Wavenumbers [1/cm]	intensity	Wavenumbers [1/cm]	intensity	Wavenumbers [1/cm]	intensity	Wavenumbers [1/cm]	intensity	Wavenumbers [1/cm]	intensity	Wavenumbers [1/cm]	intensity	Wavenumbers [1/cm]	intensity	Wavenumbers [1/cm]	intensity	Wavenumbers [1/cm]	intensity	Wavenumbers [1/cm]	intensity	Wavenumbers [1/cm]	intensity
3997.76	2.289	3996	1.48206	3996	1.44653	3996	2.20928	3996	2.32286	3996	2.44181	3996	2.19465	3996	2.18733	3996	1.37338	3996	1.46189	3996	1.70063	3996	1.52281	3996	1.66146	3996	1.42985	3996	1.51191
3995.7	2.29306	3992	1.48474	3992	1.44763	3992	2.21158	3992	2.30723	3992	2.44073	3992	2.20317	3992	2.18223	3992	1.37363	3992	1.46004	3992	1.70235	3992	1.5222	3992	1.66244	3992	1.43101	3992	1.51121
3993.64	2.29115	3988	1.48388	3988	1.44783	3988	2.20194	3988	2.2959	3988	2.46154	3988	2.20784	3988	2.18029	3988	1.37354	3988	1.46039	3988	1.6991	3988	1.51906	3988	1.66494	3988	1.43091	3988	1.51116
3991.58	2.29264	3984	1.48343	3984	1.44688	3984	2.20458	3984	2.30476	3984	2.47266	3984	2.2016	3984	2.18322	3984	1.37416	3984	1.46142	3984	1.6983	3984	1.51308	3984	1.66305	3984	1.43163	3984	1.50934
3989.52	2.28793	3980	1.48327	3980	1.4476	3980	2.20991	3980	2.29956	3980	2.45543	3980	2.20102	3980	2.18607	3980	1.37347	3980	1.46213	3980	1.70078	3980	1.50491	3980	1.66122	3980	1.43134	3980	1.50873
3987.45	2.2874	3976	1.48243	3976	1.44839	3976	2.21036	3976	2.29123	3976	2.44012	3976	2.19454	3976	2.18832	3976	1.37322	3976	1.46107	3976	1.69846	3976	1.50197	3976	1.66051	3976	1.43176	3976	1.50617
3985.39	2.28258	3972	1.48359	3972	1.44833	3972	2.21319	3972	2.29393	3972	2.46481	3972	2.18931	3972	2.18213	3972	1.37317	3972	1.45985	3972	1.69885	3972	1.49997	3972	1.66276	3972	1.43298	3972	1.50195
3983.33	2.28558	3968	1.48335	3968	1.44813	3968	2.21129	3968	2.30318	3968	2.4501	3968	2.19581	3968	2.18483	3968	1.37251	3968	1.46106	3968	1.70049	3968	1.49806	3968	1.66223	3968	1.43123	3968	1.50215
3981.27	2.29188	3964	1.48266	3964	1.44749	3964	2.21004	3964	2.29732	3964	2.43166	3964	2.20122	3964	2.19035	3964	1.3729	3964	1.46065	3964	1.70151	3964	1.49796	3964	1.66386	3964	1.4301	3964	1.50041
3979.21	2.28322	3960	1.48279	3960	1.44809	3960	2.20613	3960	2.29485	3960	2.43796	3960	2.20681	3960	2.18607	3960	1.37195	3960	1.46093	3960	1.7009	3960	1.49375	3960	1.66228	3960	1.43122	3960	1.49726
3977.15	2.27541	3956	1.48232	3956	1.44868	3956	2.21051	3956	2.3012	3956	2.44135	3956	2.21319	3956	2.17831	3956	1.37165	3956	1.45999	3956	1.69916	3956	1.49164	3956	1.66173	3956	1.43161	3956	1.49561
3975.09	2.28776	3952	1.48076	3952	1.44766	3952	2.20869	3952	2.31385	3952	2.45861	3952	2.20195	3952	2.18392	3952	1.37232	3952	1.45977	3952	1.6987	3952	1.49124	3952	1.66301	3952	1.43093	3952	1.4952
3973.03	2.28315	3948	1.48215	3948	1.4487	3948	2.21021	3948	2.2988	3948	2.45655	3948	2.19785	3948	2.18407	3948	1.37352	3948	1.45917	3948	1.69782	3948	1.49215	3948	1.66211	3948	1.43007	3948	1.49119
3970.97	2.27493	3944	1.4825	3944	1.4484	3944	2.22202	3944	2.2958	3944	2.44162	3944	2.19862	3944	2.19394	3944	1.37511	3944	1.45989	3944	1.7001	3944	1.49367	3944	1.66178	3944	1.43009	3944	1.49055
3968.91	2.28216	3940	1.48293	3940	1.4469	3940	2.21107	3940	2.30085	3940	2.41118	3940	2.19742	3940	2.19737	3940	1.37385	3940	1.46076	3940	1.69721	3940	1.49319	3940	1.66292	3940	1.43073	3940	1.4877
3966.85	2.28783	3936	1.48349	3936	1.44669	3936	2.20622	3936	2.29543	3936	2.40153	3936	2.19488	3936	2.19811	3936	1.37329	3936	1.46149	3936	1.69748	3936	1.49643	3936	1.6646	3936	1.431	3936	1.49099
3964.79	2.28393	3932	1.48496	3932	1.44762	3932	2.21036	3932	2.28441	3932	2.44577	3932	2.19277	3932	2.1973	3932	1.37335	3932	1.46216	3932	1.69767	3932	1.49453	3932	1.66362	3932	1.43125	3932	1.49096
3962.73	2.28636	3928	1.485	3928	1.44782	3928	2.21283	3928	2.28784	3928	2.44274	3928	2.19331	3928	2.19845	3928	1.37276	3928	1.46056	3928	1.70095	3928	1.49699	3928	1.66207	3928	1.43028	3928	1.49133
3960.67	2.28108	3924	1.48185	3924	1.44717	3924	2.2138	3924	2.29683	3924	2.43946	3924	2.19603	3924	2.20169	3924	1.37268	3924	1.46114	3924	1.69877	3924	1.49973	3924	1.66205	3924	1.43102	3924	1.49191
3958.61	2.28233	3920	1.4823	3920	1.44691	3920	2.21601	3920	2.2947	3920	2.4558	3920	2.19085	3920	2.19834	3920	1.37122	3920	1.46125	3920	1.70053	3920	1.49774	3920	1.66346	3920	1.43018	3920	1.49288
3956.55	2.27943	3916	1.48446	3916	1.44746	3916	2.21066	3916	2.28355	3916	2.44002	3916	2.19649	3916	2.19099	3916	1.37168	3916	1.46006	3916	1.69951	3916	1.49579	3916	1.66465	3916	1.42918	3916	1.48998
3954.48	2.28952	3912	1.48508	3912	1.44888	3912	2.21253	3912	2.28919	3912	2.43886	3912	2.19677	3912	2.2013	3912	1.37316	3912	1.46086	3912	1.69978	3912	1.49366	3912	1.66469	3912	1.43105	3912	1.48823
3952.42	2.29206	3908	1.48404	3908	1.44635	3908	2.22089	3908	2.30264	3908	2.44766	3908	2.19493	3908	2.20954	3908	1.37234	3908	1.46131	3908	1.7016	3908	1.49311	3908	1.65988	3908	1.43103	3908	1.48948
3950.36	2.28479	3904	1.48179	3904	1.44676	3904	2.21755	3904	2.30159	3904	2.44831	3904	2.20394	3904	2.19344	3904	1.37266	3904	1.46023	3904	1.70008	3904	1.49213	3904	1.65493	3904	1.42689	3904	1.48683
3948.3	2.28175	3900	1.48548	3900	1.44561	3900	2.2059	3900	2.28084	3900	2.46766	3900	2.19177	3900	2.17835	3900	1.37162	3900	1.45967	3900	1.69881	3900	1.48836	3900	1.66148	3900	1.42887	3900	1.47901
3946.24	2.291	3896	1.48603	3896	1.44692	3896	2.20173	3896	2.29404	3896	2.46161	3896	2.20616	3896	2.18511	3896	1.37063	3896	1.46088	3896	1.69947	3896	1.48913	3896	1.66502	3896	1.42989	3896	1.47507
3944.18	2.29547	3892	1.48259	3892	1.4501	3892	2.21005	3892	2.30918	3892	2.44021	3892	2.20954	3892	2.19313	3892	1.37101	3892	1.46073	3892	1.6988	3892	1.49152	3892	1.6613	3892	1.42951	3892	1.47632
3942.12	2.28923	3888	1.4849	3888	1.44983	3888	2.21248	3888	2.30301	3888	2.4207	3888	2.18542	3888	2.18699	3888	1.36916	3888	1.46181	3888	1.69903	3888	1.48969	3888	1.66129	3888	1.43057	3888	1.47473
3940.06	2.28641	3884	1.48572	3884	1.44807	3884	2.2116	3884	2.30408	3884	2.41169	3884	2.18385	3884	2.18883	3884	1.36998	3884	1.45974	3884	1.70004	3884	1.48926	3884	1.66305	3884	1.43033	3884	1.47123
3938	2.28471	3880	1.48477	3880	1.44764	3880	2.21176	3880	2.29186	3880	2.41807	3880	2.19938	3880	2.19454	3880	1.36936	3880	1.46054	3880	1.69872	3880	1.48762	3880	1.66374	3880	1.42781	3880	1.46921
3935.94	2.2818	3876	1.48373	3876	1.44897	3876	2.2168	3876	2.29226	3876	2.42331	3876	2.20674	3876	2.19359	3876	1.36984	3876	1.46114	3876	1.6979	3876	1.49059	3876	1.662	3876	1.4286	3876	1.46831
3933.88	2.28879	3872	1.48488	3872	1.45027	3872	2.21561	3872	2.30302	3872	2.4226	3872	2.20491	3872	2.19643	3872	1.37128	3872	1.46157	3872	1.69706	3872	1.49073	3872	1.65847	3872	1.42724	3872	1.46881
3931.82	2.28568	3868	1.48552	3868	1.44815	3868	2.21245	3868	2.30753	3868	2.42341	3868	2.18661	3868	2.19349	3868	1.36919	3868	1.45893	3868	1.69811	3868	1.48462	3868	1.6651	3868	1.4269	3868	1.46475
3929.76	2.29082	3864	1.4853	3864	1.44787	3864	2.21283	3864	2.29029	3864	2.43653	3864	2.19313	3864	2.19183	3864	1.36975	3864	1.45801	3864	1.69726	3864	1.48261	3864	1.66223	3864	1.42862	3864	1.46566
3927.7	2.28964	3860	1.48472	3860	1.44469	3860	2.21385	3860	2.2882	3860	2.42991	3860	2.18991	3860	2.18815	3860	1.36937	3860	1.45931	3860	1.69621	3860	1.48233	3860	1.66288	3860	1.43	3860	1.46461
3925.63	2.29538	3856	1.48182	3856	1.44547	3856	2.20305	3856	2.2992	3856	2.42412	3856	2.20942	3856	2.21289	3856	1.37076	3856	1.45998	3856	1.69798	3856	1.48519	3856	1.65372	3856	1.42951	3856	1.47325
3923.57	2.28052	3852	1.48331	3852	1.44634	3852	2.19219	3852	2.30323	3852	2.43456	3852	2.20681	3852	2.19599	3852	1.36652	3852	1.4548	3852	1.6918	3852	1.47433	3852	1.66445	3852	1.42985	3852	1.45946
3921.51	2.28527	3848	1.48718	3848	1.4457	3848	2.19811	3848	2.29404	3848	2.42583	3848	2.1899	3848	2.18276	3848	1.36701	3848	1.45683	3848	1.69328	3848	1.47662	3848	1.66882	3848	1.42966	3848	1.46192
3919.45	2.28412	3844	1.48456	3844	1.44785	3844	2.20578	3844	2.28594	3844	2.42564	3844	2.19132	3844	2.1911	3844	1.3706	3844	1.46004	3844	1.69913	3844	1.47875	3844	1.65936	3844	1.42977	3844	1.46806
3917.39	2.28277	3840	1.48309	3840	1.44726	3840	2.20027	3840	2.28138	3840	2.43271	3840	2.20129	3840	2.17853	3840	1.3714	3840	1.46046	3840	1.69845	3840	1.47986	3840	1.65905	3840	1.42892	3840	1.46851
3915.33	2.29767	3836	1.48455	3836	1.44802	3836	2.19964	3836	2.29194	3836	2.44337	3836	2.20346	3836	2.17993	3836	1.36902	3836	1.45863	3836	1.69235	3836	1.47881	3836	1.66499	3836	1.42871	3836	1.46432
3913.27	2.29492	3832	1.4879	3832	1.44704	3832	2.19652	3832	2.29016	3832	2.44028	3832	2.18376	3832	2.18221	3832	1.36747	3832	1.45738	3832	1.69447	3832	1.48043	3832	1.6638	3832	1.42906	3832	1.46419
3911.21	2.28724	3828	1.48716	3828	1.44673	3828	2.19368	3828	2.29265	3828	2.46239	3828	2.1894	3828	2.18153	3828	1.36881	3828	1.4573	3828	1.69548	3828	1.48043	3828	1.66379	3828	1.4286	3828	1.46746
3909.15	2.30114	3824	1.48465	3824	1.448	3824	2.20471	3824	2.29637	3824	2.45732	3824	2.19587	3824	2.18778	3824	1.371	3824	1.46013	3824	1.6966	3824	1.48323	3824	1.65813	3824	1.42724	3824	1.47052
3907.09	2.30736	3820	1.48623	3820	1.44843	3820	2.21195	3820	2.30635	3820	2.44345	3820	2.20131	3820	2.18216	3820	1.37029	3820	1.45969	3820	1.69769	3820	1.48148	3820	1.66087	3820	1.42704	3820	1.46979
3905.03	2.29099	3816	1.48646	3816	1.45001	3816	2.19508	3816	2.29756	3816	2.44069	3816	2.19142	3816	2.18574	3816	1.37001	3816	1.45831	3816	1.69779	3816	1.48085	3816	1.66268	3816	1.42864	3816	1.47353
3902.97	2.27944	3812	1.48692	3812	1.44963	3812	2.18272	3812	2.29136	3812	2.43248	3812	2.18474	3812	2.1885	3812	1.37042	3812	1.45938	3812	1.69743	3812	1.4817	3812	1.66688	3812	1.42966	3812	1.47646
3900.91	2.28628	3808	1.48663	3808	1.45029	3808	2.19153	3808	2.30424	3808	2.4383	3808	2.18778	3808	2.19013	3808	1.3715	3808	1.46076	3808	1.70036	3808	1.48307	3808	1.65749	3808	1.43029	3808	1.48461
3898.84	2.29378	3804	1.48801	3804	1.44852	3804	2.20314	3804	2.29727	3804	2.42337	3804	2.19831	3804	2.18651	3804	1.37034	3804	1.45853	3804	1.69815	3804	1.482	3804	1.65968	3804	1.43116	3804	1.48399
3896.78	2.28091	3800	1.48864	3800	1.44852	3800	2.21066	3800	2.29285	3800	2.43933	3800	2.19724	3800	2.16678	3800	1.36892	3800	1.45611	3800	1.69364	3800	1.47866	3800	1.66261	3800	1.43009	3800	1.47621
3894.72	2.28017	3796	1.48808	3796	1.448	3796	2.21145	3796	2.29334	3796	2.45742	3796	2.19341	3796	2.16927	3796	1.36856	3796	1.45538	3796	1.69523	3796	1.47809	3796	1.66662	3796	1.43104	3796	1.47463
3892.66	2.28081	3792	1.48728	3792	1.44929	3792	2.21021	3792	2.29477	3792	2.44487	3792	2.19466	3792	2.17503	3792	1.36934	3792	1.4566	3792	1.69715	3792	1.4771	3792	1.6667	3792	1.43191	3792	1.47367
3890.6	2.28159	3788	1.48755	3788	1.44979	3788	2.19848	3788	2.29338	3788	2.43728	3788	2.19008	3788	2.17863	3788	1.37003	3788	1.45706	3788	1.69756	3788	1.47688	3788	1.66336	3788	1.43164	3788	1.47306
3888.54	2.28607	3784	1.48786	3784	1.44891	3784	2.20379	3784	2.29949	3784	2.42093	3784	2.1907	3784	2.17704	3784	1.36826	3784	1.45628	3784	1.69611	3784	1.47598	3784	1.66247	3784	1.43052	3784	1.47415
3886.48	2.28103	3780	1.48714	3780	1.4501	3780	2.20023	3780	2.29273	3780	2.42581	3780	2.18828	3780	2.17628	3780	1.36895	3780	1.45584	3780	1.69959	3780	1.47608	3780	1.66194	3780	1.43088	3780	1.47618
3884.42	2.28361	3776	1.487	3776	1.44949	3776	2.19922	3776	2.29256	3776	2.43915	3776	2.18766	3776	2.18111	3776	1.36933	3776	1.4555	3776	1.69672	3776	1.47783	3776	1.66523	3776	1.4307	3776	1.47819
3882.36	2.28798	3772	1.48557	3772	1.4498	3772	2.20941	3772	2.2965	3772	2.44502	3772	2.1903	3772	2.17373	3772	1.37081	3772	1.45641	3772	1.69639	3772	1.48244	3772	1.66082	3772	1.43066	3772	1.48279
3880.3	2.28891	3768	1.48806	3768	1.44923	3768	2.21203	3768	2.29687	3768	2.44266	3768	2.1912	3768	2.16845	3768	1.36942	3768	1.45579	3768	1.69543	3768	1.4838	3768	1.66289	3768	1.43185	3768	1.48285
3878.24	2.2858	3764	1.48882	3764	1.45003	3764	2.20437	3764	2.29114	3764	2.45581	3764	2.19557	3764	2.16985	3764	1.36904	3764	1.45614	3764	1.69702	3764	1.48567	3764	1.66512	3764	1.43127	3764	1.48902
3876.18	2.28852	3760	1.48837	3760	1.45001	3760	2.20338	3760	2.29644	3760	2.44441	3760	2.18794	3760	2.17031	3760	1.36984	3760	1.45664	3760	1.69873	3760	1.48598	3760	1.6644	3760	1.42948	3760	1.49593
3874.12	2.29325	3756	1.48989	3756	1.44887	3756	2.21312	3756	2.29024	3756	2.43312	3756	2.1847	3756	2.1737	3756	1.36779	3756	1.45606	3756	1.69951	3756	1.48289	3756	1.66377	3756	1.43049	3756	1.49445
3872.06	2.30248	3752	1.48728	3752	1.45119	3752	2.21904	3752	2.28975	3752	2.44785	3752	2.18122	3752	2.16898	3752	1.36993	3752	1.45715	3752	1.69978	3752	1.48056	3752	1.65516	3752	1.42977	3752	1.49206
3870	2.29467	3748	1.48893	3748	1.44824	3748	2.20727	3748	2.27364	3748	2.45728	3748	2.17445	3748	2.15313	3748	1.36802	3748	1.456	3748	1.69483	3748	1.47119	3748	1.66407	3748	1.42896	3748	1.47508
3867.93	2.30235	3744	1.49183	3744	1.45051	3744	2.1998	3744	2.2893	3744	2.41606	3744	2.17897	3744	2.16276	3744	1.36958	3744	1.45486	3744	1.69605	3744	1.47178	3744	1.66593	3744	1.42858	3744	1.47314
3865.87	2.29087	3740	1.49143	3740	1.45124	3740	2.19053	3740	2.28365	3740	2.4174	3740	2.196	3740	2.16103	3740	1.36881	3740	1.45261	3740	1.69581	3740	1.47039	3740	1.66795	3740	1.43145	3740	1.47288
3863.81	2.30142	3736	1.48844	3736	1.45592	3736	2.20001	3736	2.28571	3736	2.43998	3736	2.19065	3736	2.16524	3736	1.37186	3736	1.45344	3736	1.6974	3736	1.47154	3736	1.66104	3736	1.43307	3736	1.47861
3861.75	2.2822	3732	1.49165	3732	1.45532	3732	2.19811	3732	2.27859	3732	2.41361	3732	2.17581	3732	2.15257	3732	1.36833	3732	1.45124	3732	1.69478	3732	1.46406	3732	1.66815	3732	1.43081	3732	1.47415
3859.69	2.27989	3728	1.49275	3728	1.45531	3728	2.2101	3728	2.28705	3728	2.41218	3728	2.19258	3728	2.15434	3728	1.3694	3728	1.45146	3728	1.69613	3728	1.46503	3728	1.66832	3728	1.43213	3728	1.48057
3857.63	2.28285	3724	1.49294	3724	1.45548	3724	2.19599	3724	2.28736	3724	2.40943	3724	2.19371	3724	2.1596	3724	1.36979	3724	1.45266	3724	1.69254	3724	1.46476	3724	1.6635	3724	1.43155	3724	1.47669
3855.57	2.29068	3720	1.49307	3720	1.45563	3720	2.19424	3720	2.28973	3720	2.41137	3720	2.18198	3720	2.16393	3720	1.3696	3720	1.45327	3720	1.69336	3720	1.46662	3720	1.6658	3720	1.43202	3720	1.47348
3853.51	2.29623	3716	1.49314	3716	1.45605	3716	2.20541	3716	2.28933	3716	2.41596	3716	2.19096	3716	2.17433	3716	1.37059	3716	1.4553	3716	1.6954	3716	1.46723	3716	1.6667	3716	1.43277	3716	1.47822
3851.45	2.29797	3712	1.48992	3712	1.45647	3712	2.2141	3712	2.29646	3712	2.41565	3712	2.20393	3712	2.18111	3712	1.37258	3712	1.45478	3712	1.69544	3712	1.46535	3712	1.66126	3712	1.4311	3712	1.48191
3849.39	2.29218	3708	1.49355	3708	1.4563	3708	2.20713	3708	2.29401	3708	2.43142	3708	2.18855	3708	2.17032	3708	1.37161	3708	1.45261	3708	1.69465	3708	1.46323	3708	1.66946	3708	1.43105	3708	1.48567
3847.33	2.29093	3704	1.49223	3704	1.45898	3704	2.20586	3704	2.30146	3704	2.44483	3704	2.19093	3704	2.17776	3704	1.37331	3704	1.45482	3704	1.69519	3704	1.46484	3704	1.66224	3704	1.43248	3704	1.50061
3845.27	2.28962	3700	1.49117	3700	1.45997	3700	2.2128	3700	2.29721	3700	2.43566	3700	2.19866	3700	2.17215	3700	1.3742	3700	1.45399	3700	1.69532	3700	1.46536	3700	1.66346	3700	1.4339	3700	1.51437
3843.21	2.29511	3696	1.49188	3696	1.45976	3696	2.21254	3696	2.30259	3696	2.42826	3696	2.19587	3696	2.17521	3696	1.37657	3696	1.4548	3696	1.6966	3696	1.46854	3696	1.66513	3696	1.43401	3696	1.53263
3841.15	2.30369	3692	1.49389	3692	1.45941	3692	2.22124	3692	2.31066	3692	2.45908	3692	2.19188	3692	2.18336	3692	1.3791	3692	1.45589	3692	1.69908	3692	1.46609	3692	1.66109	3692	1.43191	3692	1.55916
3839.09	2.29796	3688	1.49498	3688	1.46136	3688	2.21736	3688	2.30469	3688	2.47448	3688	2.19215	3688	2.16759	3688	1.37881	3688	1.4547	3688	1.69787	3688	1.45954	3688	1.66536	3688	1.43292	3688	1.58403
3837.02	2.28937	3684	1.49523	3684	1.46268	3684	2.21782	3684	2.3161	3684	2.45379	3684	2.202	3684	2.17791	3684	1.38055	3684	1.45435	3684	1.69651	3684	1.46127	3684	1.6677	3684	1.43308	3684	1.60053
3834.96	2.31047	3680	1.4945	3680	1.46414	3680	2.23264	3680	2.32121	3680	2.44489	3680	2.21207	3680	2.1916	3680	1.38284	3680	1.4557	3680	1.69639	3680	1.46319	3680	1.65935	3680	1.43317	3680	1.61222
3832.9	2.31216	3676	1.4949	3676	1.46331	3676	2.22753	3676	2.32005	3676	2.4523	3676	2.21822	3676	2.18373	3676	1.38536	3676	1.45591	3676	1.69621	3676	1.45951	3676	1.65556	3676	1.43207	3676	1.62395
3830.84	2.30432	3672	1.49577	3672	1.46096	3672	2.22328	3672	2.31143	3672	2.43705	3672	2.20696	3672	2.18188	3672	1.3873	3672	1.45417	3672	1.69461	3672	1.452	3672	1.66105	3672	1.43043	3672	1.62856
3828.78	2.29605	3668	1.49698	3668	1.46212	3668	2.21252	3668	2.31356	3668	2.44269	3668	2.21068	3668	2.17189	3668	1.38745	3668	1.45373	3668	1.69739	3668	1.44459	3668	1.66628	3668	1.43393	3668	1.63799
3826.72	2.30387	3664	1.49669	3664	1.46465	3664	2.22278	3664	2.317	3664	2.44089	3664	2.21272	3664	2.17947	3664	1.38732	3664	1.45525	3664	1.69783	3664	1.44421	3664	1.66492	3664	1.43588	3664	1.64786
3824.66	2.30379	3660	1.49658	3660	1.46611	3660	2.21688	3660	2.32071	3660	2.43617	3660	2.21263	3660	2.18648	3660	1.38784	3660	1.45711	3660	1.69983	3660	1.44581	3660	1.65852	3660	1.43578	3660	1.65743
3822.6	2.30078	3656	1.49539	3656	1.46481	3656	2.2202	3656	2.31376	3656	2.44482	3656	2.21058	3656	2.1812	3656	1.38917	3656	1.456	3656	1.69529	3656	1.4444	3656	1.66033	3656	1.4348	3656	1.66275
3820.54	2.31136	3652	1.49486	3652	1.46356	3652	2.22346	3652	2.32122	3652	2.46227	3652	2.22016	3652	2.18943	3652	1.3902	3652	1.45714	3652	1.69872	3652	1.44797	3652	1.65626	3652	1.43358	3652	1.67334
3818.48	2.30476	3648	1.49634	3648	1.4623	3648	2.22165	3648	2.30891	3648	2.47216	3648	2.21703	3648	2.18647	3648	1.38836	3648	1.45504	3648	1.69421	3648	1.44501	3648	1.66169	3648	1.43281	3648	1.66838
3816.42	2.30582	3644	1.5003	3644	1.46361	3644	2.22581	3644	2.31399	3644	2.46605	3644	2.20885	3644	2.1869	3644	1.38773	3644	1.45462	3644	1.69374	3644	1.44703	3644	1.66673	3644	1.43465	3644	1.66813
3814.36	2.30517	3640	1.49892	3640	1.46488	3640	2.23186	3640	2.32166	3640	2.44902	3640	2.21505	3640	2.19944	3640	1.39009	3640	1.45681	3640	1.69904	3640	1.4499	3640	1.66166	3640	1.43376	3640	1.67422
3812.3	2.30267	3636	1.49699	3636	1.46447	3636	2.22794	3636	2.32955	3636	2.45156	3636	2.21118	3636	2.20797	3636	1.39008	3636	1.45633	3636	1.69712	3636	1.45072	3636	1.66059	3636	1.4341	3636	1.67464
3810.24	2.29156	3632	1.49694	3632	1.46595	3632	2.22918	3632	2.32304	3632	2.46897	3632	2.20697	3632	2.1977	3632	1.38991	3632	1.45595	3632	1.69743	3632	1.45031	3632	1.65708	3632	1.43429	3632	1.67687
3808.18	2.28714	3628	1.49729	3628	1.46587	3628	2.24078	3628	2.3176	3628	2.46251	3628	2.18956	3628	2.18564	3628	1.38864	3628	1.45388	3628	1.69612	3628	1.44289	3628	1.6588	3628	1.43182	3628	1.67197
3806.11	2.30182	3624	1.49941	3624	1.46511	3624	2.23772	3624	2.31986	3624	2.45925	3624	2.2117	3624	2.19052	3624	1.38765	3624	1.45392	3624	1.69199	3624	1.43954	3624	1.66251	3624	1.43158	3624	1.67331
3804.05	2.31468	3620	1.4976	3620	1.46531	3620	2.23069	3620	2.33146	3620	2.47042	3620	2.20692	3620	2.19979	3620	1.38929	3620	1.4551	3620	1.69628	3620	1.43856	3620	1.65415	3620	1.43199	3620	1.67805
3801.99	2.30474	3616	1.4968	3616	1.46532	3616	2.23334	3616	2.31959	3616	2.44975	3616	2.19755	3616	2.19876	3616	1.38823	3616	1.45542	3616	1.69807	3616	1.43563	3616	1.6576	3616	1.43054	3616	1.67167
3799.93	2.30754	3612	1.4954	3612	1.46616	3612	2.23669	3612	2.33059	3612	2.45464	3612	2.20123	3612	2.20592	3612	1.38881	3612	1.45684	3612	1.69478	3612	1.43652	3612	1.65562	3612	1.43122	3612	1.66921
3797.87	2.31028	3608	1.4971	3608	1.4664	3608	2.22911	3608	2.31751	3608	2.45488	3608	2.20253	3608	2.20752	3608	1.38882	3608	1.45892	3608	1.69281	3608	1.43426	3608	1.65728	3608	1.43189	3608	1.66978
3795.81	2.30148	3604	1.49691	3604	1.46617	3604	2.23196	3604	2.31797	3604	2.46584	3604	2.21017	3604	2.19804	3604	1.38756	3604	1.45799	3604	1.69405	3604	1.43443	3604	1.66025	3604	1.43368	3604	1.66879
3793.75	2.30685	3600	1.49611	3600	1.46787	3600	2.23397	3600	2.32752	3600	2.46672	3600	2.20757	3600	2.19666	3600	1.3888	3600	1.45673	3600	1.69534	3600	1.43653	3600	1.65678	3600	1.43139	3600	1.66582
3791.69	2.31132	3596	1.49757	3596	1.46777	3596	2.23181	3596	2.32234	3596	2.4696	3596	2.21259	3596	2.20169	3596	1.38947	3596	1.45466	3596	1.69419	3596	1.43567	3596	1.6563	3596	1.43112	3596	1.65999
3789.63	2.304	3592	1.49621	3592	1.46821	3592	2.22968	3592	2.32583	3592	2.45572	3592	2.22388	3592	2.18564	3592	1.38829	3592	1.45122	3592	1.69372	3592	1.43417	3592	1.65521	3592	1.43189	3592	1.65986
3787.57	2.31347	3588	1.49487	3588	1.46742	3588	2.23046	3588	2.3381	3588	2.4882	3588	2.215	3588	2.17864	3588	1.38852	3588	1.44832	3588	1.69422	3588	1.43371	3588	1.65112	3588	1.43161	3588	1.66362
3785.51	2.30858	3584	1.49516	3584	1.46604	3584	2.23195	3584	2.32349	3584	2.47413	3584	2.21127	3584	2.17073	3584	1.38924	3584	1.4456	3584	1.69382	3584	1.43395	3584	1.65643	3584	1.43288	3584	1.66389
3783.45	2.31324	3580	1.49553	3580	1.46759	3580	2.23374	3580	2.33099	3580	2.4682	3580	2.22297	3580	2.16956	3580	1.39065	3580	1.44503	3580	1.69344	3580	1.43496	3580	1.65393	3580	1.43498	3580	1.66806
3781.39	2.30816	3576	1.49581	3576	1.46716	3576	2.23242	3576	2.32481	3576	2.47314	3576	2.21864	3576	2.16742	3576	1.39046	3576	1.44434	3576	1.6946	3576	1.43662	3576	1.65459	3576	1.43402	3576	1.67007
3779.32	2.30728	3572	1.49532	3572	1.46644	3572	2.22603	3572	2.3353	3572	2.4763	3572	2.21514	3572	2.17002	3572	1.39016	3572	1.44307	3572	1.69554	3572	1.43712	3572	1.65469	3572	1.43218	3572	1.67477
3777.26	2.31309	3568	1.49387	3568	1.46731	3568	2.23265	3568	2.3408	3568	2.46078	3568	2.21079	3568	2.16562	3568	1.39092	3568	1.44268	3568	1.69699	3568	1.43685	3568	1.65011	3568	1.43011	3568	1.67699
3775.2	2.31433	3564	1.49473	3564	1.46635	3564	2.22965	3564	2.3295	3564	2.47199	3564	2.20829	3564	2.16425	3564	1.38924	3564	1.43963	3564	1.6916	3564	1.43579	3564	1.65557	3564	1.43119	3564	1.6747
3773.14	2.30083	3560	1.49594	3560	1.46828	3560	2.24123	3560	2.32859	3560	2.47195	3560	2.21774	3560	2.16075	3560	1.39086	3560	1.43887	3560	1.69486	3560	1.43887	3560	1.65498	3560	1.43394	3560	1.67902
3771.08	2.30731	3556	1.49316	3556	1.46772	3556	2.24205	3556	2.33293	3556	2.47534	3556	2.22577	3556	2.1662	3556	1.39207	3556	1.43777	3556	1.69765	3556	1.43995	3556	1.65491	3556	1.43292	3556	1.68258
3769.02	2.30771	3552	1.49274	3552	1.46769	3552	2.24372	3552	2.33517	3552	2.48987	3552	2.22391	3552	2.16775	3552	1.39195	3552	1.43728	3552	1.69473	3552	1.4407	3552	1.65416	3552	1.43241	3552	1.68203
3766.96	2.32081	3548	1.49384	3548	1.46737	3548	2.23508	3548	2.33271	3548	2.47738	3548	2.2245	3548	2.16975	3548	1.39171	3548	1.4388	3548	1.69395	3548	1.4428	3548	1.65387	3548	1.43127	3548	1.68137
3764.9	2.32167	3544	1.49372	3544	1.46776	3544	2.23032	3544	2.33087	3544	2.45267	3544	2.22577	3544	2.17314	3544	1.39238	3544	1.43843	3544	1.69388	3544	1.44403	3544	1.65508	3544	1.43126	3544	1.6772
3762.84	2.31081	3540	1.49162	3540	1.46794	3540	2.22801	3540	2.33252	3540	2.4617	3540	2.22349	3540	2.1727	3540	1.39069	3540	1.43874	3540	1.69181	3540	1.44602	3540	1.65529	3540	1.4322	3540	1.67698
3760.78	2.30952	3536	1.49198	3536	1.4672	3536	2.22985	3536	2.33762	3536	2.46181	3536	2.2263	3536	2.16731	3536	1.39134	3536	1.43906	3536	1.69259	3536	1.44689	3536	1.65485	3536	1.43261	3536	1.67573
3758.72	2.31145	3532	1.49228	3532	1.4664	3532	2.23071	3532	2.34428	3532	2.45538	3532	2.22165	3532	2.17459	3532	1.39155	3532	1.4396	3532	1.69326	3532	1.44844	3532	1.65375	3532	1.43206	3532	1.6756
3756.66	2.31052	3528	1.49003	3528	1.46712	3528	2.23357	3528	2.33192	3528	2.47179	3528	2.21388	3528	2.17261	3528	1.39272	3528	1.43989	3528	1.69288	3528	1.44884	3528	1.65346	3528	1.43234	3528	1.67135
3754.6	2.31568	3524	1.4904	3524	1.46634	3524	2.23849	3524	2.33712	3524	2.47273	3524	2.21932	3524	2.17593	3524	1.39242	3524	1.44007	3524	1.69264	3524	1.4489	3524	1.65251	3524	1.43248	3524	1.6651
3752.54	2.31127	3520	1.49039	3520	1.46612	3520	2.23711	3520	2.33976	3520	2.47539	3520	2.21621	3520	2.17518	3520	1.39261	3520	1.43941	3520	1.69327	3520	1.44937	3520	1.65176	3520	1.43202	3520	1.66199
3750.47	2.30075	3516	1.48904	3516	1.46692	3516	2.23468	3516	2.34277	3516	2.47813	3516	2.21593	3516	2.175	3516	1.39384	3516	1.43895	3516	1.69297	3516	1.45104	3516	1.65166	3516	1.43275	3516	1.65965
3748.41	2.30415	3512	1.48895	3512	1.46611	3512	2.23454	3512	2.33845	3512	2.47973	3512	2.22013	3512	2.1755	3512	1.39455	3512	1.4402	3512	1.69262	3512	1.4512	3512	1.64968	3512	1.43249	3512	1.65708
3746.35	2.30712	3508	1.48655	3508	1.46424	3508	2.23166	3508	2.33413	3508	2.45405	3508	2.2223	3508	2.17221	3508	1.39428	3508	1.44125	3508	1.69469	3508	1.45128	3508	1.65134	3508	1.43274	3508	1.65362
3744.29	2.30931	3504	1.48517	3504	1.46334	3504	2.23383	3504	2.33449	3504	2.46922	3504	2.22068	3504	2.175	3504	1.39449	3504	1.4426	3504	1.69328	3504	1.45195	3504	1.65028	3504	1.43232	3504	1.65121
3742.23	2.30562	3500	1.4852	3500	1.46134	3500	2.24243	3500	2.33743	3500	2.48501	3500	2.21773	3500	2.17798	3500	1.39427	3500	1.44204	3500	1.69136	3500	1.4522	3500	1.65173	3500	1.43243	3500	1.64424
3740.17	2.30206	3496	1.48534	3496	1.46173	3496	2.24135	3496	2.34405	3496	2.47815	3496	2.2181	3496	2.17982	3496	1.39405	3496	1.44213	3496	1.69236	3496	1.45374	3496	1.65191	3496	1.43274	3496	1.64262
3738.11	2.30814	3492	1.48408	3492	1.46148	3492	2.23838	3492	2.33506	3492	2.47049	3492	2.22561	3492	2.17972	3492	1.39314	3492	1.4421	3492	1.69357	3492	1.45479	3492	1.65207	3492	1.43355	3492	1.64044
3736.05	2.31488	3488	1.48386	3488	1.46231	3488	2.23398	3488	2.32858	3488	2.47751	3488	2.22479	3488	2.18241	3488	1.39171	3488	1.44296	3488	1.69363	3488	1.45475	3488	1.65131	3488	1.43263	3488	1.63988
3733.99	2.30942	3484	1.48205	3484	1.46059	3484	2.23913	3484	2.33858	3484	2.46616	3484	2.22322	3484	2.18518	3484	1.39242	3484	1.44434	3484	1.69235	3484	1.45613	3484	1.65044	3484	1.43278	3484	1.63884
3731.93	2.30417	3480	1.47906	3480	1.46037	3480	2.24591	3480	2.34191	3480	2.47808	3480	2.21533	3480	2.1908	3480	1.39196	3480	1.44408	3480	1.69315	3480	1.45737	3480	1.64903	3480	1.43254	3480	1.64097
3729.87	2.30342	3476	1.47901	3476	1.4591	3476	2.23531	3476	2.3443	3476	2.46815	3476	2.22106	3476	2.18641	3476	1.39278	3476	1.44404	3476	1.69372	3476	1.45933	3476	1.64855	3476	1.43357	3476	1.64362
3727.81	2.30569	3472	1.47736	3472	1.45824	3472	2.23573	3472	2.33364	3472	2.47291	3472	2.22152	3472	2.18484	3472	1.3922	3472	1.44423	3472	1.69385	3472	1.46151	3472	1.64988	3472	1.43425	3472	1.6473
3725.75	2.30973	3468	1.47531	3468	1.4564	3468	2.23111	3468	2.33455	3468	2.46294	3468	2.22017	3468	2.18615	3468	1.39219	3468	1.44708	3468	1.69154	3468	1.46435	3468	1.64887	3468	1.43345	3468	1.65133
3723.69	2.3013	3464	1.47453	3464	1.45524	3464	2.23307	3464	2.33653	3464	2.46845	3464	2.21251	3464	2.19373	3464	1.39164	3464	1.44692	3464	1.69276	3464	1.46645	3464	1.64799	3464	1.43358	3464	1.65742
3721.62	2.29483	3460	1.4744	3460	1.45405	3460	2.23411	3460	2.33566	3460	2.46589	3460	2.20711	3460	2.18916	3460	1.39132	3460	1.44942	3460	1.69187	3460	1.46964	3460	1.64973	3460	1.43473	3460	1.666
3719.56	2.3083	3456	1.47424	3456	1.45479	3456	2.2353	3456	2.33147	3456	2.46712	3456	2.21732	3456	2.19455	3456	1.3911	3456	1.45123	3456	1.69119	3456	1.47094	3456	1.65072	3456	1.4353	3456	1.67538
3717.5	2.30226	3452	1.47434	3452	1.45332	3452	2.23219	3452	2.32895	3452	2.48145	3452	2.21899	3452	2.19943	3452	1.39014	3452	1.45038	3452	1.69246	3452	1.47289	3452	1.6509	3452	1.4348	3452	1.67883
3715.44	2.29677	3448	1.47305	3448	1.45164	3448	2.23127	3448	2.3268	3448	2.47943	3448	2.22819	3448	2.19831	3448	1.38927	3448	1.451	3448	1.69196	3448	1.47645	3448	1.65171	3448	1.4337	3448	1.68256
3713.38	2.29487	3444	1.47287	3444	1.45091	3444	2.23891	3444	2.32694	3444	2.47694	3444	2.22012	3444	2.19865	3444	1.38847	3444	1.45134	3444	1.69301	3444	1.47878	3444	1.65146	3444	1.43365	3444	1.68775
3711.32	2.28876	3440	1.47189	3440	1.45038	3440	2.22714	3440	2.3265	3440	2.45644	3440	2.22291	3440	2.19845	3440	1.38944	3440	1.45166	3440	1.69268	3440	1.48164	3440	1.65092	3440	1.433	3440	1.69085
3709.26	2.28691	3436	1.47022	3436	1.45009	3436	2.22689	3436	2.33252	3436	2.45811	3436	2.22817	3436	2.20102	3436	1.3892	3436	1.45216	3436	1.69103	3436	1.48414	3436	1.6489	3436	1.43402	3436	1.69223
3707.2	2.29184	3432	1.46891	3432	1.4489	3432	2.22813	3432	2.32996	3432	2.46452	3432	2.2264	3432	2.19638	3432	1.38891	3432	1.45202	3432	1.68971	3432	1.48884	3432	1.64963	3432	1.43395	3432	1.69097
3705.14	2.29568	3428	1.47002	3428	1.44731	3428	2.22727	3428	2.33178	3428	2.4653	3428	2.22695	3428	2.19572	3428	1.38889	3428	1.45308	3428	1.69099	3428	1.49172	3428	1.65004	3428	1.43236	3428	1.68984
3703.08	2.30101	3424	1.46986	3424	1.4484	3424	2.22455	3424	2.32847	3424	2.46636	3424	2.22594	3424	2.19763	3424	1.38901	3424	1.45408	3424	1.69136	3424	1.49489	3424	1.65055	3424	1.43286	3424	1.68782
3701.02	2.30271	3420	1.46994	3420	1.44861	3420	2.21847	3420	2.32214	3420	2.46709	3420	2.21763	3420	2.19496	3420	1.38928	3420	1.45372	3420	1.69035	3420	1.49698	3420	1.65078	3420	1.43257	3420	1.68423
3698.96	2.30203	3416	1.46996	3416	1.44773	3416	2.22006	3416	2.32607	3416	2.46957	3416	2.21792	3416	2.19309	3416	1.38853	3416	1.45365	3416	1.68923	3416	1.49969	3416	1.65022	3416	1.4327	3416	1.67754
3696.9	2.294	3412	1.46823	3412	1.44612	3412	2.22344	3412	2.32533	3412	2.46628	3412	2.2171	3412	2.19337	3412	1.38819	3412	1.45429	3412	1.69118	3412	1.50145	3412	1.64913	3412	1.43337	3412	1.66523
3694.84	2.29282	3408	1.46931	3408	1.44462	3408	2.22804	3408	2.32533	3408	2.47353	3408	2.21562	3408	2.20004	3408	1.38742	3408	1.4532	3408	1.68994	3408	1.50205	3408	1.64938	3408	1.43252	3408	1.65076
3692.78	2.29341	3404	1.46917	3404	1.44443	3404	2.22059	3404	2.32118	3404	2.47636	3404	2.21399	3404	2.20186	3404	1.38727	3404	1.45304	3404	1.68916	3404	1.50153	3404	1.64834	3404	1.43231	3404	1.63516
3690.72	2.29298	3400	1.46809	3400	1.44383	3400	2.21928	3400	2.33131	3400	2.45581	3400	2.21448	3400	2.19882	3400	1.38757	3400	1.45356	3400	1.68736	3400	1.49697	3400	1.64882	3400	1.43096	3400	1.62156
3688.65	2.29644	3396	1.46753	3396	1.44389	3396	2.22424	3396	2.32412	3396	2.45547	3396	2.21114	3396	2.1959	3396	1.38709	3396	1.45317	3396	1.68764	3396	1.49313	3396	1.64446	3396	1.43049	3396	1.60976
3686.59	2.29471	3392	1.46765	3392	1.44266	3392	2.22255	3392	2.32505	3392	2.45701	3392	2.21143	3392	2.19773	3392	1.38662	3392	1.45435	3392	1.68862	3392	1.4929	3392	1.64656	3392	1.43037	3392	1.60127
3684.53	2.29639	3388	1.46778	3388	1.44265	3388	2.21797	3388	2.33018	3388	2.46863	3388	2.20606	3388	2.19836	3388	1.38555	3388	1.45474	3388	1.68848	3388	1.49404	3388	1.64929	3388	1.43152	3388	1.5922
3682.47	2.29696	3384	1.46731	3384	1.44154	3384	2.21774	3384	2.32296	3384	2.46879	3384	2.2131	3384	2.19733	3384	1.38489	3384	1.45423	3384	1.68949	3384	1.49485	3384	1.64834	3384	1.43252	3384	1.5877
3680.41	2.30018	3380	1.46579	3380	1.44175	3380	2.2167	3380	2.31759	3380	2.47967	3380	2.22471	3380	2.20157	3380	1.38494	3380	1.45563	3380	1.68789	3380	1.49675	3380	1.64629	3380	1.43329	3380	1.58345
3678.35	2.2989	3376	1.46687	3376	1.44067	3376	2.2234	3376	2.31111	3376	2.47118	3376	2.21716	3376	2.21262	3376	1.38465	3376	1.45606	3376	1.68862	3376	1.50043	3376	1.64651	3376	1.43231	3376	1.57889
3676.29	2.29795	3372	1.46637	3372	1.43939	3372	2.22208	3372	2.31007	3372	2.44948	3372	2.21229	3372	2.2035	3372	1.38381	3372	1.45638	3372	1.68955	3372	1.50279	3372	1.64751	3372	1.43324	3372	1.57653
3674.23	2.29844	3368	1.46748	3368	1.43945	3368	2.22194	3368	2.31864	3368	2.47311	3368	2.20588	3368	2.20485	3368	1.38239	3368	1.45678	3368	1.68973	3368	1.50488	3368	1.64686	3368	1.43356	3368	1.57724
3672.17	2.28931	3364	1.46722	3364	1.43872	3364	2.21831	3364	2.32056	3364	2.47511	3364	2.20397	3364	2.20293	3364	1.382	3364	1.45627	3364	1.68903	3364	1.50565	3364	1.64806	3364	1.433	3364	1.5775
3670.11	2.29379	3360	1.46613	3360	1.43796	3360	2.21493	3360	2.31512	3360	2.47021	3360	2.20296	3360	2.20303	3360	1.38252	3360	1.45657	3360	1.68777	3360	1.50899	3360	1.64618	3360	1.43228	3360	1.58154
3668.05	2.30211	3356	1.4656	3356	1.43748	3356	2.21425	3356	2.31399	3356	2.47765	3356	2.20401	3356	2.20853	3356	1.38256	3356	1.4564	3356	1.68789	3356	1.51224	3356	1.64535	3356	1.43351	3356	1.5886
3665.99	2.2981	3352	1.4666	3352	1.43744	3352	2.21494	3352	2.32009	3352	2.46136	3352	2.20511	3352	2.20683	3352	1.38153	3352	1.45604	3352	1.68789	3352	1.51316	3352	1.64368	3352	1.43432	3352	1.5975
3663.93	2.29844	3348	1.4674	3348	1.43575	3348	2.21029	3348	2.32707	3348	2.46499	3348	2.21049	3348	2.20336	3348	1.38152	3348	1.45624	3348	1.68992	3348	1.51532	3348	1.6456	3348	1.43446	3348	1.60603
3661.86	2.29037	3344	1.46803	3344	1.43602	3344	2.21196	3344	2.3169	3344	2.46917	3344	2.20634	3344	2.20387	3344	1.38125	3344	1.45573	3344	1.69059	3344	1.51477	3344	1.64649	3344	1.43401	3344	1.61406
3659.8	2.28771	3340	1.46663	3340	1.43652	3340	2.21634	3340	2.31222	3340	2.46771	3340	2.20845	3340	2.20821	3340	1.38124	3340	1.45569	3340	1.68735	3340	1.51116	3340	1.64474	3340	1.43398	3340	1.62034
3657.74	2.29683	3336	1.46632	3336	1.43438	3336	2.21196	3336	2.3148	3336	2.48451	3336	2.20703	3336	2.20141	3336	1.38176	3336	1.45633	3336	1.6884	3336	1.5066	3336	1.64496	3336	1.43352	3336	1.62197
3655.68	2.2907	3332	1.46722	3332	1.43397	3332	2.2116	3332	2.31553	3332	2.46536	3332	2.19995	3332	2.2071	3332	1.38064	3332	1.45517	3332	1.68903	3332	1.50234	3332	1.64264	3332	1.43414	3332	1.61672
3653.62	2.29	3328	1.46711	3328	1.43377	3328	2.21446	3328	2.3173	3328	2.45061	3328	2.19965	3328	2.21449	3328	1.381	3328	1.45297	3328	1.68707	3328	1.49731	3328	1.64348	3328	1.43406	3328	1.60947
3651.56	2.2954	3324	1.46702	3324	1.43298	3324	2.21587	3324	2.31829	3324	2.46479	3324	2.19805	3324	2.2012	3324	1.38122	3324	1.4533	3324	1.68828	3324	1.49434	3324	1.64371	3324	1.43413	3324	1.5994
3649.5	2.28916	3320	1.46622	3320	1.43271	3320	2.21046	3320	2.31516	3320	2.45723	3320	2.20156	3320	2.20362	3320	1.38042	3320	1.45387	3320	1.68931	3320	1.49377	3320	1.64287	3320	1.43324	3320	1.5909
3647.44	2.2909	3316	1.46683	3316	1.43144	3316	2.2068	3316	2.2992	3316	2.44049	3316	2.20523	3316	2.2117	3316	1.38033	3316	1.45431	3316	1.68913	3316	1.49313	3316	1.64441	3316	1.43317	3316	1.58727
3645.38	2.28993	3312	1.46712	3312	1.43176	3312	2.20323	3312	2.29722	3312	2.45453	3312	2.20454	3312	2.2065	3312	1.38014	3312	1.45377	3312	1.68796	3312	1.49498	3312	1.64221	3312	1.43391	3312	1.58817
3643.32	2.2951	3308	1.4669	3308	1.43234	3308	2.20748	3308	2.3096	3308	2.46819	3308	2.19857	3308	2.2013	3308	1.37975	3308	1.45317	3308	1.6884	3308	1.49641	3308	1.64292	3308	1.43454	3308	1.59289
3641.26	2.29769	3304	1.46766	3304	1.43174	3304	2.20597	3304	2.30955	3304	2.4632	3304	2.19926	3304	2.20721	3304	1.37913	3304	1.45309	3304	1.68937	3304	1.4992	3304	1.64364	3304	1.43415	3304	1.59591
3639.2	2.29761	3300	1.46829	3300	1.4312	3300	2.20481	3300	2.30491	3300	2.4614	3300	2.20351	3300	2.21351	3300	1.37759	3300	1.45305	3300	1.68976	3300	1.50251	3300	1.64165	3300	1.43581	3300	1.5984
3637.14	2.2924	3296	1.46704	3296	1.43177	3296	2.20502	3296	2.2968	3296	2.45596	3296	2.19891	3296	2.2113	3296	1.37801	3296	1.45383	3296	1.68667	3296	1.50433	3296	1.64066	3296	1.43504	3296	1.59781
3635.08	2.28894	3292	1.46647	3292	1.43086	3292	2.20273	3292	2.30644	3292	2.44552	3292	2.19531	3292	2.20876	3292	1.37731	3292	1.45424	3292	1.68815	3292	1.50517	3292	1.64288	3292	1.43432	3292	1.59216
3633.01	2.29354	3288	1.4679	3288	1.43002	3288	2.20826	3288	2.30719	3288	2.45585	3288	2.19478	3288	2.20968	3288	1.3768	3288	1.45447	3288	1.68992	3288	1.50473	3288	1.64498	3288	1.43466	3288	1.58723
3630.95	2.29277	3284	1.46773	3284	1.42999	3284	2.20204	3284	2.30418	3284	2.45229	3284	2.19543	3284	2.21405	3284	1.37709	3284	1.45446	3284	1.68993	3284	1.50496	3284	1.64342	3284	1.43502	3284	1.58061
3628.89	2.29845	3280	1.46719	3280	1.42984	3280	2.19959	3280	2.30599	3280	2.44727	3280	2.18858	3280	2.21154	3280	1.3776	3280	1.45517	3280	1.68837	3280	1.50572	3280	1.64143	3280	1.43484	3280	1.5776
3626.83	2.29546	3276	1.46805	3276	1.43024	3276	2.20236	3276	2.3031	3276	2.44894	3276	2.19155	3276	2.21125	3276	1.37672	3276	1.4552	3276	1.69005	3276	1.50493	3276	1.64374	3276	1.43443	3276	1.5768
3624.77	2.298	3272	1.46718	3272	1.42952	3272	2.20155	3272	2.29971	3272	2.45679	3272	2.19548	3272	2.20847	3272	1.37649	3272	1.45495	3272	1.69017	3272	1.50709	3272	1.64383	3272	1.43475	3272	1.57622
3622.71	2.29318	3268	1.46738	3268	1.42975	3268	2.20274	3268	2.29531	3268	2.45157	3268	2.1994	3268	2.21397	3268	1.37693	3268	1.45491	3268	1.68848	3268	1.50801	3268	1.64334	3268	1.43536	3268	1.57656
3620.65	2.28923	3264	1.46769	3264	1.43058	3264	2.20122	3264	2.29681	3264	2.46085	3264	2.19583	3264	2.21476	3264	1.37703	3264	1.45611	3264	1.68653	3264	1.50726	3264	1.64414	3264	1.43598	3264	1.57707
3618.59	2.28889	3260	1.46812	3260	1.43052	3260	2.20013	3260	2.30406	3260	2.46516	3260	2.18984	3260	2.21278	3260	1.3767	3260	1.45509	3260	1.68851	3260	1.5073	3260	1.64523	3260	1.43535	3260	1.57896
3616.53	2.28973	3256	1.46903	3256	1.4304	3256	2.20054	3256	2.29816	3256	2.44691	3256	2.19062	3256	2.21272	3256	1.37613	3256	1.45585	3256	1.68914	3256	1.50601	3256	1.64354	3256	1.43545	3256	1.58264
3614.47	2.29406	3252	1.46833	3252	1.42969	3252	2.20633	3252	2.2948	3252	2.45859	3252	2.19324	3252	2.21237	3252	1.37551	3252	1.45593	3252	1.68765	3252	1.5054	3252	1.64477	3252	1.43594	3252	1.58685
3612.41	2.29945	3248	1.46805	3248	1.4297	3248	2.20641	3248	2.28815	3248	2.46485	3248	2.19198	3248	2.21179	3248	1.37574	3248	1.45604	3248	1.68776	3248	1.50725	3248	1.64545	3248	1.43579	3248	1.59002
3610.35	2.30309	3244	1.46758	3244	1.43039	3244	2.20279	3244	2.28914	3244	2.45069	3244	2.19547	3244	2.21159	3244	1.37568	3244	1.45672	3244	1.68722	3244	1.51044	3244	1.6459	3244	1.43619	3244	1.59417
3608.29	2.29612	3240	1.46853	3240	1.42853	3240	2.19921	3240	2.29136	3240	2.45533	3240	2.1905	3240	2.20926	3240	1.37551	3240	1.45893	3240	1.68752	3240	1.51544	3240	1.64534	3240	1.43672	3240	1.59755
3606.23	2.29171	3236	1.46943	3236	1.42815	3236	2.1996	3236	2.29472	3236	2.45636	3236	2.18378	3236	2.20692	3236	1.37617	3236	1.45984	3236	1.68912	3236	1.52172	3236	1.64707	3236	1.43657	3236	1.60215
3604.16	2.29045	3232	1.4683	3232	1.42988	3232	2.20579	3232	2.29691	3232	2.46346	3232	2.19171	3232	2.21771	3232	1.37574	3232	1.46004	3232	1.6887	3232	1.53076	3232	1.64765	3232	1.43662	3232	1.60524
3602.1	2.29004	3228	1.46982	3228	1.4297	3228	2.20652	3228	2.29435	3228	2.47188	3228	2.19127	3228	2.21943	3228	1.37478	3228	1.45958	3228	1.68781	3228	1.54246	3228	1.64791	3228	1.43715	3228	1.60567
3600.04	2.29442	3224	1.4698	3224	1.42995	3224	2.20412	3224	2.30321	3224	2.46454	3224	2.19451	3224	2.21767	3224	1.3754	3224	1.46113	3224	1.68864	3224	1.55379	3224	1.64647	3224	1.43643	3224	1.60352
3597.98	2.29889	3220	1.46971	3220	1.42991	3220	2.20426	3220	2.30453	3220	2.45647	3220	2.19333	3220	2.22165	3220	1.3755	3220	1.46407	3220	1.68929	3220	1.56806	3220	1.64649	3220	1.43622	3220	1.60039
3595.92	2.29992	3216	1.47002	3216	1.4303	3216	2.20053	3216	2.29449	3216	2.47216	3216	2.19334	3216	2.22135	3216	1.37494	3216	1.46469	3216	1.68993	3216	1.57985	3216	1.64765	3216	1.43739	3216	1.59778
3593.86	2.29141	3212	1.46953	3212	1.43108	3212	2.19764	3212	2.29832	3212	2.45421	3212	2.1934	3212	2.22309	3212	1.37461	3212	1.46337	3212	1.68899	3212	1.59073	3212	1.64867	3212	1.43656	3212	1.5959
3591.8	2.29208	3208	1.46968	3208	1.4298	3208	2.20452	3208	2.30782	3208	2.44816	3208	2.19138	3208	2.22413	3208	1.37468	3208	1.464	3208	1.68925	3208	1.5987	3208	1.64981	3208	1.43667	3208	1.59674
3589.74	2.29859	3204	1.47013	3204	1.4294	3204	2.20569	3204	2.29595	3204	2.46041	3204	2.19989	3204	2.22404	3204	1.37471	3204	1.46501	3204	1.68834	3204	1.60534	3204	1.65069	3204	1.43727	3204	1.59909
3587.68	2.2944	3200	1.47007	3200	1.43081	3200	2.20721	3200	2.29421	3200	2.46373	3200	2.20002	3200	2.22108	3200	1.37482	3200	1.46643	3200	1.68783	3200	1.61044	3200	1.65139	3200	1.43841	3200	1.60313
3585.62	2.28901	3196	1.46977	3196	1.42987	3196	2.20097	3196	2.2999	3196	2.45608	3196	2.19464	3196	2.21504	3196	1.37422	3196	1.46723	3196	1.68844	3196	1.6124	3196	1.65184	3196	1.43816	3196	1.6069
3583.56	2.28729	3192	1.47056	3192	1.43038	3192	2.20384	3192	2.29642	3192	2.46212	3192	2.19695	3192	2.21679	3192	1.37357	3192	1.46804	3192	1.68834	3192	1.61313	3192	1.65037	3192	1.43745	3192	1.60945
3581.5	2.29785	3188	1.47057	3188	1.43065	3188	2.20961	3188	2.29852	3188	2.46718	3188	2.19638	3188	2.2192	3188	1.374	3188	1.46784	3188	1.68816	3188	1.61209	3188	1.6505	3188	1.43931	3188	1.61216
3579.44	2.28881	3184	1.47095	3184	1.43085	3184	2.2091	3184	2.30164	3184	2.48208	3184	2.18947	3184	2.22649	3184	1.3749	3184	1.46872	3184	1.6876	3184	1.61	3184	1.64971	3184	1.43927	3184	1.61372
3577.38	2.29079	3180	1.47104	3180	1.43119	3180	2.20712	3180	2.29146	3180	2.47861	3180	2.19249	3180	2.22514	3180	1.37503	3180	1.46753	3180	1.6902	3180	1.60747	3180	1.65143	3180	1.43884	3180	1.61708
3575.32	2.29328	3176	1.47161	3176	1.43101	3176	2.20337	3176	2.29134	3176	2.46059	3176	2.19229	3176	2.22218	3176	1.37432	3176	1.46749	3176	1.68813	3176	1.60392	3176	1.65183	3176	1.43948	3176	1.61915
3573.26	2.29616	3172	1.47201	3172	1.43118	3172	2.2015	3172	2.29904	3172	2.45896	3172	2.18889	3172	2.22131	3172	1.37348	3172	1.46694	3172	1.68958	3172	1.60128	3172	1.65051	3172	1.43928	3172	1.62098
3571.19	2.29732	3168	1.47134	3168	1.43234	3168	2.19839	3168	2.29846	3168	2.48462	3168	2.18783	3168	2.22199	3168	1.37341	3168	1.46755	3168	1.68904	3168	1.6011	3168	1.65075	3168	1.43981	3168	1.62469
3569.13	2.30599	3164	1.47214	3164	1.43163	3164	2.20378	3164	2.29191	3164	2.47667	3164	2.18921	3164	2.22924	3164	1.37431	3164	1.46781	3164	1.68843	3164	1.6038	3164	1.6516	3164	1.44023	3164	1.6289
3567.07	2.30689	3160	1.47358	3160	1.43186	3160	2.20699	3160	2.29758	3160	2.47147	3160	2.19211	3160	2.22978	3160	1.37484	3160	1.469	3160	1.68939	3160	1.6047	3160	1.65163	3160	1.44046	3160	1.63213
3565.01	2.30224	3156	1.47302	3156	1.43291	3156	2.20686	3156	2.29588	3156	2.45722	3156	2.19639	3156	2.22606	3156	1.37425	3156	1.4689	3156	1.68955	3156	1.607	3156	1.65188	3156	1.44002	3156	1.63573
3562.95	2.29936	3152	1.47188	3152	1.43414	3152	2.20056	3152	2.2994	3152	2.44558	3152	2.1955	3152	2.22746	3152	1.37434	3152	1.46804	3152	1.69034	3152	1.61179	3152	1.65307	3152	1.44077	3152	1.64088
3560.89	2.29918	3148	1.47233	3148	1.43279	3148	2.20726	3148	2.29717	3148	2.47279	3148	2.19399	3148	2.22314	3148	1.37554	3148	1.46959	3148	1.68953	3148	1.61691	3148	1.65413	3148	1.44067	3148	1.64599
3558.83	2.29868	3144	1.47146	3144	1.43336	3144	2.20635	3144	2.29501	3144	2.46781	3144	2.19134	3144	2.22265	3144	1.37434	3144	1.47055	3144	1.69097	3144	1.61968	3144	1.65503	3144	1.44113	3144	1.65329
3556.77	2.29302	3140	1.47281	3140	1.4351	3140	2.20341	3140	2.30253	3140	2.46016	3140	2.19452	3140	2.22722	3140	1.37446	3140	1.47062	3140	1.69084	3140	1.61902	3140	1.65467	3140	1.44183	3140	1.66076
3554.71	2.29872	3136	1.47361	3136	1.43539	3136	2.20454	3136	2.2987	3136	2.45737	3136	2.19644	3136	2.22708	3136	1.37454	3136	1.47167	3136	1.68987	3136	1.61762	3136	1.65475	3136	1.44122	3136	1.66791
3552.65	2.29387	3132	1.47344	3132	1.43441	3132	2.20179	3132	2.29269	3132	2.46121	3132	2.19033	3132	2.22546	3132	1.37573	3132	1.47217	3132	1.69095	3132	1.61412	3132	1.655	3132	1.44205	3132	1.67536
3550.59	2.29061	3128	1.47279	3128	1.43592	3128	2.19664	3128	2.30073	3128	2.46096	3128	2.1933	3128	2.2282	3128	1.37508	3128	1.47173	3128	1.69299	3128	1.6078	3128	1.65542	3128	1.44228	3128	1.68086
3548.53	2.28851	3124	1.47404	3124	1.43522	3124	2.20137	3124	2.30673	3124	2.45822	3124	2.19778	3124	2.23141	3124	1.37554	3124	1.47144	3124	1.69334	3124	1.60374	3124	1.65545	3124	1.4425	3124	1.67987
3546.47	2.3011	3120	1.47385	3120	1.43443	3120	2.20428	3120	2.29633	3120	2.46899	3120	2.19729	3120	2.23328	3120	1.37611	3120	1.47253	3120	1.69298	3120	1.6	3120	1.65799	3120	1.44272	3120	1.67993
3544.41	2.29703	3116	1.47453	3116	1.43611	3116	2.20297	3116	2.2952	3116	2.49716	3116	2.19213	3116	2.23629	3116	1.37741	3116	1.47341	3116	1.69359	3116	1.59838	3116	1.65749	3116	1.44383	3116	1.68214
3542.34	2.29831	3112	1.47454	3112	1.43618	3112	2.201	3112	2.29811	3112	2.48872	3112	2.19449	3112	2.23757	3112	1.37762	3112	1.47484	3112	1.69594	3112	1.59766	3112	1.65802	3112	1.44422	3112	1.68903
3540.28	2.30179	3108	1.4746	3108	1.43647	3108	2.20389	3108	2.30273	3108	2.48059	3108	2.19318	3108	2.23919	3108	1.37819	3108	1.4754	3108	1.69632	3108	1.59802	3108	1.65731	3108	1.44447	3108	1.69422
3538.22	2.29812	3104	1.47535	3104	1.43704	3104	2.20485	3104	2.30078	3104	2.47862	3104	2.1969	3104	2.2346	3104	1.37796	3104	1.4762	3104	1.69653	3104	1.59684	3104	1.65773	3104	1.44479	3104	1.6956
3536.16	2.29948	3100	1.47673	3100	1.4375	3100	2.20976	3100	2.30637	3100	2.47401	3100	2.19637	3100	2.24388	3100	1.37836	3100	1.47676	3100	1.69629	3100	1.59583	3100	1.65923	3100	1.44468	3100	1.69384
3534.1	2.29706	3096	1.47626	3096	1.43795	3096	2.21014	3096	2.30175	3096	2.47863	3096	2.19435	3096	2.24551	3096	1.37881	3096	1.47764	3096	1.69869	3096	1.59694	3096	1.65931	3096	1.44462	3096	1.69218
3532.04	2.29992	3092	1.47658	3092	1.43891	3092	2.20717	3092	2.29963	3092	2.46745	3092	2.19334	3092	2.24163	3092	1.37955	3092	1.47925	3092	1.70067	3092	1.5978	3092	1.65999	3092	1.44693	3092	1.69478
3529.98	2.29212	3088	1.47839	3088	1.43926	3088	2.20947	3088	2.30551	3088	2.47066	3088	2.19205	3088	2.24201	3088	1.38023	3088	1.4799	3088	1.70316	3088	1.59816	3088	1.66168	3088	1.44796	3088	1.69775
3527.92	2.29737	3084	1.47808	3084	1.44014	3084	2.21295	3084	2.31327	3084	2.46783	3084	2.19714	3084	2.24352	3084	1.37907	3084	1.48054	3084	1.70145	3084	1.59857	3084	1.66175	3084	1.44863	3084	1.69759
3525.86	2.30456	3080	1.47858	3080	1.44051	3080	2.21534	3080	2.30544	3080	2.4607	3080	2.19714	3080	2.24236	3080	1.37892	3080	1.48138	3080	1.6994	3080	1.60079	3080	1.66271	3080	1.449	3080	1.69866
3523.8	2.30411	3076	1.47979	3076	1.44101	3076	2.21157	3076	2.30249	3076	2.47731	3076	2.1964	3076	2.24119	3076	1.37902	3076	1.48286	3076	1.69673	3076	1.60472	3076	1.6642	3076	1.44862	3076	1.69831
3521.74	2.29969	3072	1.4789	3072	1.44066	3072	2.2077	3072	2.29417	3072	2.48716	3072	2.19919	3072	2.23985	3072	1.37994	3072	1.48469	3072	1.69826	3072	1.61003	3072	1.66515	3072	1.44922	3072	1.69638
3519.68	2.29978	3068	1.48006	3068	1.44054	3068	2.20466	3068	2.29415	3068	2.49707	3068	2.20325	3068	2.24432	3068	1.38004	3068	1.48529	3068	1.70145	3068	1.61555	3068	1.66526	3068	1.45022	3068	1.69677
3517.62	2.30597	3064	1.47958	3064	1.44134	3064	2.20819	3064	2.29523	3064	2.4833	3064	2.20455	3064	2.24199	3064	1.37989	3064	1.48515	3064	1.70436	3064	1.62103	3064	1.66741	3064	1.45196	3064	1.69621
3515.55	2.30344	3060	1.47989	3060	1.4429	3060	2.21222	3060	2.30523	3060	2.46855	3060	2.20551	3060	2.24515	3060	1.37751	3060	1.48707	3060	1.69979	3060	1.62767	3060	1.6685	3060	1.4536	3060	1.69747
3513.49	2.30332	3056	1.48066	3056	1.44307	3056	2.21321	3056	2.31337	3056	2.47545	3056	2.20405	3056	2.24599	3056	1.37608	3056	1.48795	3056	1.69207	3056	1.63426	3056	1.66942	3056	1.45447	3056	1.69857
3511.43	2.30826	3052	1.48139	3052	1.4441	3052	2.2133	3052	2.30961	3052	2.47414	3052	2.20371	3052	2.2439	3052	1.37623	3052	1.48907	3052	1.69047	3052	1.63964	3052	1.67134	3052	1.45541	3052	1.69781
3509.37	2.30519	3048	1.48182	3048	1.44452	3048	2.20812	3048	2.30519	3048	2.47045	3048	2.20511	3048	2.24889	3048	1.37688	3048	1.49029	3048	1.69261	3048	1.64629	3048	1.67228	3048	1.45809	3048	1.69364
3507.31	2.30217	3044	1.48254	3044	1.44531	3044	2.2088	3044	2.30473	3044	2.47741	3044	2.20327	3044	2.25433	3044	1.37813	3044	1.49189	3044	1.69563	3044	1.64916	3044	1.67308	3044	1.46019	3044	1.68781
3505.25	2.30259	3040	1.48353	3040	1.44515	3040	2.21134	3040	2.30674	3040	2.49226	3040	2.20448	3040	2.25512	3040	1.38029	3040	1.49283	3040	1.70016	3040	1.65455	3040	1.6736	3040	1.46136	3040	1.68493
3503.19	2.30178	3036	1.48378	3036	1.44569	3036	2.21688	3036	2.30724	3036	2.49887	3036	2.20026	3036	2.2538	3036	1.38229	3036	1.49459	3036	1.70439	3036	1.66179	3036	1.67686	3036	1.46359	3036	1.68587
3501.13	2.30272	3032	1.48337	3032	1.44752	3032	2.21766	3032	2.3131	3032	2.49594	3032	2.20541	3032	2.25652	3032	1.38141	3032	1.49677	3032	1.70797	3032	1.66946	3032	1.67619	3032	1.46485	3032	1.68833
3499.07	2.3096	3028	1.48369	3028	1.44888	3028	2.21641	3028	2.31196	3028	2.49949	3028	2.20962	3028	2.25763	3028	1.37673	3028	1.49817	3028	1.70096	3028	1.67932	3028	1.68008	3028	1.46671	3028	1.69261
3497.01	2.31068	3024	1.48475	3024	1.44931	3024	2.22056	3024	2.31139	3024	2.484	3024	2.2091	3024	2.2645	3024	1.37238	3024	1.50104	3024	1.68552	3024	1.69202	3024	1.68323	3024	1.4679	3024	1.69645
3494.95	2.31872	3020	1.48525	3020	1.45033	3020	2.21949	3020	2.31002	3020	2.49487	3020	2.21254	3020	2.26762	3020	1.3714	3020	1.50249	3020	1.67556	3020	1.7045	3020	1.68676	3020	1.4679	3020	1.69922
3492.89	2.3162	3016	1.4865	3016	1.45156	3016	2.21671	3016	2.31267	3016	2.48479	3016	2.21388	3016	2.26823	3016	1.37269	3016	1.50421	3016	1.67567	3016	1.71769	3016	1.68716	3016	1.46816	3016	1.69947
3490.83	2.30931	3012	1.48773	3012	1.4534	3012	2.21982	3012	2.31202	3012	2.48206	3012	2.20988	3012	2.26751	3012	1.37359	3012	1.50743	3012	1.6783	3012	1.72867	3012	1.69091	3012	1.46763	3012	1.70199
3488.77	2.31702	3008	1.48783	3008	1.45475	3008	2.22215	3008	2.31318	3008	2.49521	3008	2.21087	3008	2.27052	3008	1.37545	3008	1.51025	3008	1.68169	3008	1.73849	3008	1.6944	3008	1.46694	3008	1.70184
3486.7	2.32366	3004	1.48816	3004	1.45566	3004	2.23275	3004	2.32012	3004	2.50033	3004	2.21449	3004	2.27187	3004	1.3755	3004	1.51299	3004	1.68593	3004	1.74838	3004	1.69571	3004	1.46501	3004	1.70038
3484.64	2.32233	3000	1.48881	3000	1.45858	3000	2.23396	3000	2.32825	3000	2.50288	3000	2.22364	3000	2.27476	3000	1.37527	3000	1.51754	3000	1.68599	3000	1.75677	3000	1.70303	3000	1.45992	3000	1.70081
3482.58	2.32	2996	1.48739	2996	1.46193	2996	2.23146	2996	2.33027	2996	2.49378	2996	2.22233	2996	2.27543	2996	1.37642	2996	1.52321	2996	1.68376	2996	1.76687	2996	1.71081	2996	1.45416	2996	1.70216
3480.52	2.31842	2992	1.48633	2992	1.46361	2992	2.22962	2992	2.32709	2992	2.49328	2992	2.22101	2992	2.28928	2992	1.37877	2992	1.528	2992	1.68599	2992	1.77584	2992	1.71748	2992	1.4474	2992	1.70335
3478.46	2.3174	2988	1.48517	2988	1.46576	2988	2.23795	2988	2.33253	2988	2.49652	2988	2.22914	2988	2.29864	2988	1.38095	2988	1.53488	2988	1.68634	2988	1.78761	2988	1.72716	2988	1.44139	2988	1.70307
3476.4	2.31499	2984	1.48354	2984	1.4679	2984	2.24315	2984	2.3379	2984	2.51078	2984	2.23456	2984	2.30094	2984	1.38176	2984	1.5407	2984	1.68682	2984	1.79971	2984	1.73994	2984	1.4375	2984	1.70224
3474.34	2.3094	2980	1.48268	2980	1.47006	2980	2.25019	2980	2.3391	2980	2.50545	2980	2.23969	2980	2.30731	2980	1.38367	2980	1.55025	2980	1.68887	2980	1.81957	2980	1.75501	2980	1.43747	2980	1.70332
3472.28	2.30412	2976	1.48064	2976	1.47168	2976	2.24851	2976	2.33956	2976	2.51579	2976	2.24106	2976	2.31249	2976	1.38459	2976	1.56173	2976	1.69203	2976	1.84445	2976	1.7755	2976	1.44075	2976	1.70501
3470.22	2.30329	2972	1.48061	2972	1.4734	2972	2.25009	2972	2.34905	2972	2.533	2972	2.2403	2972	2.31866	2972	1.38393	2972	1.57419	2972	1.69405	2972	1.87423	2972	1.7969	2972	1.44594	2972	1.70386
3468.16	2.31301	2968	1.47889	2968	1.47273	2968	2.244	2968	2.34673	2968	2.52902	2968	2.23894	2968	2.33037	2968	1.38388	2968	1.58284	2968	1.6951	2968	1.88153	2968	1.80812	2968	1.45084	2968	1.70147
3466.1	2.30749	2964	1.47668	2964	1.46836	2964	2.23982	2964	2.33779	2964	2.51504	2964	2.23341	2964	2.34494	2964	1.38364	2964	1.57647	2964	1.69568	2964	1.82619	2964	1.77806	2964	1.45425	2964	1.70087
3464.04	2.30492	2960	1.47541	2960	1.46224	2960	2.22837	2960	2.32746	2960	2.49412	2960	2.21559	2960	2.35105	2960	1.38316	2960	1.55397	2960	1.6972	2960	1.73571	2960	1.70627	2960	1.45374	2960	1.69817
3461.98	2.30406	2956	1.47414	2956	1.45575	2956	2.21494	2956	2.31431	2956	2.47107	2956	2.19613	2956	2.35324	2956	1.38322	2956	1.54044	2956	1.69926	2956	1.71115	2956	1.65595	2956	1.44851	2956	1.69536
3459.92	2.30223	2952	1.47492	2952	1.45208	2952	2.20851	2952	2.30846	2952	2.46748	2952	2.19159	2952	2.36434	2952	1.38228	2952	1.53914	2952	1.70069	2952	1.68682	2952	1.63835	2952	1.43488	2952	1.69357
3457.86	2.30014	2948	1.47584	2948	1.44998	2948	2.21361	2948	2.30789	2948	2.4571	2948	2.1862	2948	2.39301	2948	1.38086	2948	1.5397	2948	1.70377	2948	1.63369	2948	1.62373	2948	1.4173	2948	1.69295
3455.8	2.30178	2944	1.4741	2944	1.44687	2944	2.21588	2944	2.30471	2944	2.46033	2944	2.19028	2944	2.43079	2944	1.37883	2944	1.55443	2944	1.70584	2944	1.6377	2944	1.62029	2944	1.40706	2944	1.69241
3453.73	2.31047	2940	1.47209	2940	1.44238	2940	2.21255	2940	2.3017	2940	2.45479	2940	2.19163	2940	2.46447	2940	1.37548	2940	1.58553	2940	1.70681	2940	1.67699	2940	1.63592	2940	1.40501	2940	1.69215
3451.67	2.30749	2936	1.4688	2936	1.43518	2936	2.20883	2936	2.29626	2936	2.43756	2936	2.18869	2936	2.48377	2936	1.37132	2936	1.61249	2936	1.70662	2936	1.71456	2936	1.65602	2936	1.40472	2936	1.69157
3449.61	2.29709	2932	1.46607	2932	1.4245	2932	2.19714	2932	2.29115	2932	2.43738	2932	2.1765	2932	2.48874	2932	1.36778	2932	1.61782	2932	1.70014	2932	1.74072	2932	1.6641	2932	1.40079	2932	1.69202
3447.55	2.29497	2928	1.46523	2928	1.41344	2928	2.1821	2928	2.2856	2928	2.41031	2928	2.15533	2928	2.44325	2928	1.36229	2928	1.58072	2928	1.68982	2928	1.72666	2928	1.65242	2928	1.39623	2928	1.69466
3445.49	2.30791	2924	1.46374	2924	1.40247	2924	2.16545	2924	2.27175	2924	2.35166	2924	2.13315	2924	2.30595	2924	1.35613	2924	1.4946	2924	1.67755	2924	1.6811	2924	1.62928	2924	1.38948	2924	1.69236
3443.43	2.30278	2920	1.46286	2920	1.39109	2920	2.14673	2920	2.26	2920	2.29369	2920	2.10229	2920	2.12489	2920	1.35064	2920	1.36331	2920	1.66286	2920	1.62235	2920	1.60035	2920	1.38225	2920	1.69007
3441.37	2.29586	2916	1.46416	2916	1.38492	2916	2.14019	2916	2.24893	2916	2.27982	2916	2.08475	2916	2.01467	2916	1.34892	2916	1.27042	2916	1.65463	2916	1.5737	2916	1.57538	2916	1.38076	2916	1.69201
3439.31	2.3049	2912	1.46724	2912	1.39111	2912	2.15754	2912	2.25728	2912	2.31833	2912	2.10425	2912	2.02204	2912	1.34975	2912	1.28212	2912	1.6535	2912	1.57541	2912	1.56715	2912	1.38977	2912	1.69408
3437.25	2.30487	2908	1.4696	2908	1.40046	2908	2.16671	2908	2.26861	2908	2.36163	2908	2.12442	2908	2.06643	2908	1.35144	2908	1.32223	2908	1.65531	2908	1.58476	2908	1.57169	2908	1.39795	2908	1.69316
3435.19	2.29659	2904	1.47057	2904	1.40569	2904	2.16948	2904	2.27348	2904	2.38378	2904	2.13622	2904	2.0953	2904	1.35366	2904	1.34463	2904	1.65713	2904	1.58515	2904	1.57132	2904	1.40077	2904	1.69511
3433.13	2.29846	2900	1.47089	2900	1.40858	2900	2.16644	2900	2.26794	2900	2.39294	2900	2.13953	2900	2.11364	2900	1.35546	2900	1.35714	2900	1.65879	2900	1.58996	2900	1.57232	2900	1.40306	2900	1.69699
3431.07	2.30302	2896	1.47084	2896	1.41072	2896	2.17252	2896	2.2724	2896	2.40012	2896	2.14338	2896	2.12136	2896	1.35666	2896	1.36685	2896	1.66051	2896	1.60277	2896	1.57645	2896	1.40567	2896	1.69684
3429.01	2.30324	2892	1.4715	2892	1.41287	2892	2.17235	2892	2.2729	2892	2.39964	2892	2.14594	2892	2.12916	2892	1.35728	2892	1.37557	2892	1.6615	2892	1.61469	2892	1.58602	2892	1.40679	2892	1.69388
3426.95	2.30314	2888	1.47015	2888	1.41515	2888	2.17421	2888	2.27627	2888	2.40908	2888	2.15047	2888	2.13859	2888	1.35692	2888	1.38323	2888	1.66241	2888	1.62273	2888	1.5963	2888	1.4078	2888	1.69456
3424.88	2.29699	2884	1.47087	2884	1.41733	2884	2.18183	2884	2.27703	2884	2.40647	2884	2.15562	2884	2.14809	2884	1.359	2884	1.39118	2884	1.66251	2884	1.6271	2884	1.60168	2884	1.40904	2884	1.69281
3422.82	2.30232	2880	1.46954	2880	1.42001	2880	2.18327	2880	2.28262	2880	2.41543	2880	2.16306	2880	2.15577	2880	1.36044	2880	1.39805	2880	1.66477	2880	1.62645	2880	1.60266	2880	1.40957	2880	1.69287
3420.76	2.30449	2876	1.46808	2876	1.42121	2876	2.18655	2876	2.28398	2876	2.4343	2876	2.16723	2876	2.16902	2876	1.36012	2876	1.40527	2876	1.66795	2876	1.62212	2876	1.59862	2876	1.41083	2876	1.69302
3418.7	2.29719	2872	1.46678	2872	1.41902	2872	2.18511	2872	2.2856	2872	2.43631	2872	2.1631	2872	2.18933	2872	1.36039	2872	1.41621	2872	1.66857	2872	1.6217	2872	1.59359	2872	1.41141	2872	1.69375
3416.64	2.29174	2868	1.46706	2868	1.41571	2868	2.1801	2868	2.28498	2868	2.42742	2868	2.15983	2868	2.20507	2868	1.36069	2868	1.42818	2868	1.67071	2868	1.61433	2868	1.58736	2868	1.41161	2868	1.69456
3414.58	2.29308	2864	1.46709	2864	1.41273	2864	2.1788	2864	2.28624	2864	2.42723	2864	2.15648	2864	2.23323	2864	1.35972	2864	1.44089	2864	1.67092	2864	1.59877	2864	1.57909	2864	1.41176	2864	1.69486
3412.52	2.29928	2860	1.4654	2860	1.40876	2860	2.17962	2860	2.27339	2860	2.41737	2860	2.15271	2860	2.26712	2860	1.35762	2860	1.46159	2860	1.67044	2860	1.60055	2860	1.57693	2860	1.41083	2860	1.6935
3410.46	2.29549	2856	1.46508	2856	1.40076	2856	2.16767	2856	2.26825	2856	2.39715	2856	2.1423	2856	2.27545	2856	1.35391	2856	1.47481	2856	1.66869	2856	1.61444	2856	1.5804	2856	1.40896	2856	1.68897
3408.4	2.29252	2852	1.46323	2852	1.38974	2852	2.14598	2852	2.25335	2852	2.33439	2852	2.11364	2852	2.19161	2852	1.35015	2852	1.42379	2852	1.66133	2852	1.62556	2852	1.5808	2852	1.40358	2852	1.68341
3406.34	2.2896	2848	1.46429	2848	1.3836	2848	2.14154	2848	2.24883	2848	2.29514	2848	2.08428	2848	2.05189	2848	1.34719	2848	1.31734	2848	1.65474	2848	1.6375	2848	1.58936	2848	1.4013	2848	1.67745
3404.28	2.29428	2844	1.4668	2844	1.39185	2844	2.15897	2844	2.25572	2844	2.35575	2844	2.10654	2844	2.03376	2844	1.34994	2844	1.30796	2844	1.65469	2844	1.64391	2844	1.60357	2844	1.40868	2844	1.67281
3402.22	2.2945	2840	1.46927	2840	1.40242	2840	2.16528	2840	2.26625	2840	2.38336	2840	2.13136	2840	2.06595	2840	1.35306	2840	1.33267	2840	1.65567	2840	1.62319	2840	1.60122	2840	1.4138	2840	1.66944
3400.16	2.29079	2836	1.46994	2836	1.40873	2836	2.17018	2836	2.27178	2836	2.40354	2836	2.13952	2836	2.09079	2836	1.35575	2836	1.34309	2836	1.65829	2836	1.59268	2836	1.57978	2836	1.41502	2836	1.66346
3398.09	2.28526	2832	1.47034	2832	1.41265	2832	2.17261	2832	2.26664	2832	2.41925	2832	2.14471	2832	2.10322	2832	1.3574	2832	1.35196	2832	1.66236	2832	1.58741	2832	1.56637	2832	1.41584	2832	1.65775
3396.03	2.28623	2828	1.47141	2828	1.41567	2828	2.17755	2828	2.27096	2828	2.42779	2828	2.14883	2828	2.11307	2828	1.35891	2828	1.36244	2828	1.66382	2828	1.59554	2828	1.57017	2828	1.41782	2828	1.65077
3393.97	2.28641	2824	1.47317	2824	1.417	2824	2.17443	2824	2.27975	2824	2.42663	2824	2.15227	2824	2.12437	2824	1.36014	2824	1.37026	2824	1.66412	2824	1.60326	2824	1.5769	2824	1.41883	2824	1.64589
3391.91	2.29162	2820	1.47356	2820	1.41884	2820	2.17612	2820	2.27709	2820	2.43136	2820	2.15617	2820	2.12986	2820	1.35968	2820	1.3771	2820	1.66562	2820	1.60801	2820	1.58151	2820	1.41871	2820	1.64516
3389.85	2.29523	2816	1.47353	2816	1.42087	2816	2.17856	2816	2.27818	2816	2.41307	2816	2.15561	2816	2.13435	2816	1.35925	2816	1.38243	2816	1.66507	2816	1.61323	2816	1.58452	2816	1.41974	2816	1.6503
3387.79	2.29556	2812	1.47458	2812	1.42291	2812	2.18092	2812	2.27884	2812	2.41704	2812	2.15654	2812	2.14072	2812	1.35878	2812	1.38624	2812	1.66534	2812	1.61675	2812	1.58874	2812	1.42101	2812	1.65535
3385.73	2.29098	2808	1.47486	2808	1.42397	2808	2.18047	2808	2.27117	2808	2.42396	2808	2.15745	2808	2.14466	2808	1.35906	2808	1.39009	2808	1.66591	2808	1.61937	2808	1.59163	2808	1.42216	2808	1.65744
3383.67	2.28628	2804	1.47374	2804	1.4252	2804	2.18613	2804	2.27614	2804	2.43659	2804	2.16046	2804	2.14601	2804	1.35997	2804	1.3937	2804	1.66687	2804	1.62204	2804	1.59218	2804	1.42304	2804	1.6576
3381.61	2.29559	2800	1.47398	2800	1.42528	2800	2.1844	2800	2.27547	2800	2.42988	2800	2.16645	2800	2.14359	2800	1.36024	2800	1.39586	2800	1.66693	2800	1.62457	2800	1.59338	2800	1.42351	2800	1.65256
3379.55	2.2919	2796	1.47579	2796	1.42623	2796	2.18807	2796	2.27393	2796	2.4271	2796	2.16433	2796	2.14896	2796	1.36044	2796	1.39677	2796	1.66901	2796	1.62666	2796	1.59551	2796	1.4242	2796	1.64736
3377.49	2.2927	2792	1.4761	2792	1.42741	2792	2.18611	2792	2.28353	2792	2.43941	2792	2.16214	2792	2.15436	2792	1.36014	2792	1.39983	2792	1.66859	2792	1.6269	2792	1.59733	2792	1.42457	2792	1.64216
3375.43	2.28912	2788	1.47604	2788	1.42878	2788	2.18511	2788	2.28026	2788	2.44296	2788	2.16399	2788	2.15321	2788	1.35958	2788	1.40106	2788	1.66838	2788	1.62528	2788	1.59858	2788	1.42448	2788	1.63578
3373.37	2.28885	2784	1.47539	2784	1.42924	2784	2.18398	2784	2.27713	2784	2.43836	2784	2.16509	2784	2.15419	2784	1.35991	2784	1.40285	2784	1.66774	2784	1.62187	2784	1.59871	2784	1.42563	2784	1.62849
3371.31	2.28872	2780	1.47651	2780	1.42976	2780	2.18379	2780	2.27933	2780	2.44752	2780	2.16767	2780	2.16117	2780	1.36028	2780	1.40518	2780	1.6686	2780	1.61928	2780	1.60082	2780	1.42581	2780	1.6232
3369.24	2.28788	2776	1.47591	2776	1.43032	2776	2.18196	2776	2.28027	2776	2.44296	2776	2.16162	2776	2.16203	2776	1.36057	2776	1.4071	2776	1.66848	2776	1.61565	2776	1.60289	2776	1.426	2776	1.62084
3367.18	2.28724	2772	1.47695	2772	1.43156	2772	2.18598	2772	2.27619	2772	2.44087	2772	2.1612	2772	2.16569	2772	1.36022	2772	1.40795	2772	1.66735	2772	1.61232	2772	1.60516	2772	1.42633	2772	1.61846
3365.12	2.29581	2768	1.47783	2768	1.43218	2768	2.18345	2768	2.2761	2768	2.43874	2768	2.16326	2768	2.16183	2768	1.36047	2768	1.40927	2768	1.66751	2768	1.61164	2768	1.60576	2768	1.42645	2768	1.61617
3363.06	2.29372	2764	1.4772	2764	1.431	2764	2.18571	2764	2.27341	2764	2.43111	2764	2.16157	2764	2.16798	2764	1.36059	2764	1.40947	2764	1.66892	2764	1.61113	2764	1.60624	2764	1.42686	2764	1.61375
3361	2.29622	2760	1.47814	2760	1.43212	2760	2.18516	2760	2.27434	2760	2.43311	2760	2.16688	2760	2.17125	2760	1.36025	2760	1.41148	2760	1.66971	2760	1.60648	2760	1.6075	2760	1.4278	2760	1.61365
3358.94	2.29529	2756	1.47863	2756	1.43343	2756	2.18746	2756	2.2763	2756	2.43711	2756	2.16538	2756	2.17148	2756	1.36063	2756	1.41217	2756	1.67137	2756	1.6043	2756	1.60843	2756	1.42811	2756	1.61238
3356.88	2.29735	2752	1.47802	2752	1.43316	2752	2.18803	2752	2.28202	2752	2.44301	2752	2.16214	2752	2.16862	2752	1.36016	2752	1.41305	2752	1.66966	2752	1.60562	2752	1.60831	2752	1.42832	2752	1.61219
3354.82	2.29588	2748	1.4779	2748	1.43315	2748	2.18685	2748	2.27643	2748	2.44312	2748	2.16426	2748	2.17027	2748	1.36072	2748	1.41495	2748	1.67026	2748	1.6078	2748	1.60953	2748	1.42832	2748	1.61272
3352.76	2.29407	2744	1.4788	2744	1.43411	2744	2.18625	2744	2.28193	2744	2.44321	2744	2.16462	2744	2.17583	2744	1.36127	2744	1.41565	2744	1.67022	2744	1.61252	2744	1.61035	2744	1.42879	2744	1.61125
3350.7	2.29699	2740	1.47981	2740	1.43535	2740	2.1883	2740	2.28304	2740	2.44373	2740	2.16353	2740	2.17684	2740	1.36042	2740	1.41677	2740	1.66996	2740	1.62238	2740	1.61172	2740	1.42938	2740	1.60876
3348.64	2.30068	2736	1.47925	2736	1.43555	2736	2.18528	2736	2.27824	2736	2.43839	2736	2.16352	2736	2.1762	2736	1.36125	2736	1.41763	2736	1.67039	2736	1.62984	2736	1.61217	2736	1.43039	2736	1.60166
3346.58	2.29559	2732	1.47915	2732	1.43577	2732	2.18582	2732	2.28086	2732	2.44191	2732	2.16864	2732	2.17426	2732	1.36167	2732	1.41799	2732	1.67196	2732	1.63522	2732	1.61251	2732	1.42942	2732	1.59481
3344.52	2.29607	2728	1.47992	2728	1.43569	2728	2.18643	2728	2.28562	2728	2.44386	2728	2.16561	2728	2.17808	2728	1.36133	2728	1.41923	2728	1.67202	2728	1.64035	2728	1.61435	2728	1.42984	2728	1.58803
3342.46	2.29933	2724	1.47996	2724	1.43583	2724	2.18949	2724	2.27978	2724	2.43083	2724	2.16221	2724	2.17919	2724	1.36146	2724	1.41966	2724	1.66949	2724	1.64287	2724	1.61426	2724	1.42957	2724	1.58033
3340.4	2.29983	2720	1.4793	2720	1.43649	2720	2.18701	2720	2.27928	2720	2.45038	2720	2.16508	2720	2.18	2720	1.361	2720	1.41985	2720	1.67003	2720	1.64168	2720	1.61505	2720	1.4299	2720	1.57384
3338.34	2.29774	2716	1.47903	2716	1.43723	2716	2.19243	2716	2.27796	2716	2.44987	2716	2.16882	2716	2.18198	2716	1.36109	2716	1.41919	2716	1.67088	2716	1.63737	2716	1.61326	2716	1.43047	2716	1.57018
3336.27	2.2962	2712	1.4792	2712	1.43764	2712	2.18958	2712	2.27349	2712	2.4395	2712	2.16891	2712	2.1816	2712	1.36123	2712	1.42034	2712	1.67095	2712	1.62967	2712	1.61179	2712	1.43061	2712	1.56752
3334.21	2.29332	2708	1.48056	2708	1.43651	2708	2.18976	2708	2.28541	2708	2.44663	2708	2.16804	2708	2.18048	2708	1.36173	2708	1.42031	2708	1.66938	2708	1.62349	2708	1.61317	2708	1.43098	2708	1.56301
3332.15	2.29418	2704	1.48	2704	1.43751	2704	2.18865	2704	2.28589	2704	2.44774	2704	2.16749	2704	2.18237	2704	1.36213	2704	1.42103	2704	1.67036	2704	1.61688	2704	1.61385	2704	1.43061	2704	1.55718
3330.09	2.29363	2700	1.48002	2700	1.43902	2700	2.18548	2700	2.27885	2700	2.44677	2700	2.16763	2700	2.18382	2700	1.36165	2700	1.42115	2700	1.67067	2700	1.61182	2700	1.61357	2700	1.43125	2700	1.5533
3328.03	2.2962	2696	1.48032	2696	1.43874	2696	2.18841	2696	2.27519	2696	2.44403	2696	2.16838	2696	2.1791	2696	1.36101	2696	1.42184	2696	1.6691	2696	1.60793	2696	1.61438	2696	1.43149	2696	1.55156
3325.97	2.30264	2692	1.48071	2692	1.4381	2692	2.18747	2692	2.27721	2692	2.44372	2692	2.16971	2692	2.17899	2692	1.36102	2692	1.4224	2692	1.66973	2692	1.60868	2692	1.61492	2692	1.43161	2692	1.55133
3323.91	2.2988	2688	1.48153	2688	1.43872	2688	2.18525	2688	2.2806	2688	2.44115	2688	2.16753	2688	2.17982	2688	1.3618	2688	1.4229	2688	1.67035	2688	1.61002	2688	1.61513	2688	1.43221	2688	1.5507
3321.85	2.29651	2684	1.48086	2684	1.43992	2684	2.18912	2684	2.2852	2684	2.44729	2684	2.16665	2684	2.18101	2684	1.36144	2684	1.42397	2684	1.67154	2684	1.61087	2684	1.61589	2684	1.43256	2684	1.55108
3319.79	2.29834	2680	1.48144	2680	1.43969	2680	2.1903	2680	2.27952	2680	2.4514	2680	2.16761	2680	2.18622	2680	1.36119	2680	1.42511	2680	1.67234	2680	1.61232	2680	1.61581	2680	1.43297	2680	1.55146
3317.73	2.29683	2676	1.48182	2676	1.4396	2676	2.19106	2676	2.27632	2676	2.46113	2676	2.17067	2676	2.18995	2676	1.36152	2676	1.4248	2676	1.67123	2676	1.61253	2676	1.616	2676	1.43347	2676	1.55185
3315.67	2.29859	2672	1.48106	2672	1.43973	2672	2.18627	2672	2.2747	2672	2.4445	2672	2.17146	2672	2.18321	2672	1.36146	2672	1.42453	2672	1.66963	2672	1.60941	2672	1.61707	2672	1.43344	2672	1.55016
3313.61	2.29789	2668	1.48151	2668	1.43965	2668	2.19184	2668	2.28041	2668	2.43895	2668	2.16404	2668	2.18558	2668	1.36137	2668	1.42463	2668	1.66959	2668	1.60865	2668	1.6172	2668	1.43325	2668	1.5492
3311.55	2.29828	2664	1.48216	2664	1.4399	2664	2.19324	2664	2.28101	2664	2.44682	2664	2.16658	2664	2.18677	2664	1.36119	2664	1.42477	2664	1.67083	2664	1.61015	2664	1.61668	2664	1.43341	2664	1.54794
3309.49	2.29743	2660	1.48245	2660	1.44029	2660	2.19104	2660	2.28016	2660	2.44628	2660	2.16971	2660	2.18979	2660	1.36194	2660	1.42526	2660	1.67238	2660	1.61124	2660	1.61657	2660	1.43409	2660	1.5487
3307.42	2.29899	2656	1.48295	2656	1.44085	2656	2.1903	2656	2.2764	2656	2.44946	2656	2.16815	2656	2.18168	2656	1.36229	2656	1.42565	2656	1.67254	2656	1.60691	2656	1.6165	2656	1.43419	2656	1.55302
3305.36	2.2955	2652	1.48281	2652	1.44148	2652	2.18767	2652	2.28119	2652	2.45458	2652	2.16446	2652	2.18492	2652	1.3619	2652	1.42587	2652	1.67069	2652	1.60061	2652	1.61517	2652	1.43429	2652	1.55778
3303.3	2.29774	2648	1.48245	2648	1.44182	2648	2.18661	2648	2.28435	2648	2.44815	2648	2.16498	2648	2.18731	2648	1.36203	2648	1.42643	2648	1.67115	2648	1.59452	2648	1.61591	2648	1.43435	2648	1.56227
3301.24	2.29848	2644	1.48321	2644	1.44119	2644	2.18644	2644	2.28125	2644	2.44905	2644	2.16259	2644	2.19042	2644	1.36207	2644	1.42709	2644	1.67146	2644	1.59073	2644	1.61602	2644	1.4344	2644	1.57045
3299.18	2.30066	2640	1.48398	2640	1.4417	2640	2.18973	2640	2.28391	2640	2.44407	2640	2.16353	2640	2.1926	2640	1.3618	2640	1.42577	2640	1.67149	2640	1.58543	2640	1.61639	2640	1.43448	2640	1.583
3297.12	2.30215	2636	1.48381	2636	1.44166	2636	2.19115	2636	2.2863	2636	2.43578	2636	2.16633	2636	2.19014	2636	1.36177	2636	1.42554	2636	1.67029	2636	1.58308	2636	1.61812	2636	1.43463	2636	1.59663
3295.06	2.30122	2632	1.48393	2632	1.44147	2632	2.19026	2632	2.28337	2632	2.43894	2632	2.1645	2632	2.19062	2632	1.36163	2632	1.42579	2632	1.67114	2632	1.58448	2632	1.61776	2632	1.43506	2632	1.6069
3293	2.30038	2628	1.48304	2628	1.44207	2628	2.19297	2628	2.28308	2628	2.44751	2628	2.16597	2628	2.19281	2628	1.36169	2628	1.42664	2628	1.67197	2628	1.5899	2628	1.61675	2628	1.43542	2628	1.61151
3290.94	2.29973	2624	1.48359	2624	1.44292	2624	2.19186	2624	2.27815	2624	2.45144	2624	2.16565	2624	2.18994	2624	1.36115	2624	1.42637	2624	1.67132	2624	1.5954	2624	1.61768	2624	1.43492	2624	1.60915
3288.88	2.30163	2620	1.48464	2620	1.44252	2620	2.19179	2620	2.27787	2620	2.43866	2620	2.16559	2620	2.18894	2620	1.36104	2620	1.42669	2620	1.6703	2620	1.60013	2620	1.61888	2620	1.43514	2620	1.60537
3286.82	2.30164	2616	1.48474	2616	1.44311	2616	2.19108	2616	2.27653	2616	2.43941	2616	2.16453	2616	2.1881	2616	1.36127	2616	1.42655	2616	1.67173	2616	1.6029	2616	1.6178	2616	1.43522	2616	1.60532
3284.76	2.30266	2612	1.48438	2612	1.44323	2612	2.18779	2612	2.28093	2612	2.45309	2612	2.16678	2612	2.18838	2612	1.36084	2612	1.42623	2612	1.67019	2612	1.59965	2612	1.61825	2612	1.43464	2612	1.60599
3282.7	2.30022	2608	1.48411	2608	1.44392	2608	2.18554	2608	2.28472	2608	2.44879	2608	2.1687	2608	2.19018	2608	1.36109	2608	1.42668	2608	1.66999	2608	1.58946	2608	1.61765	2608	1.43473	2608	1.60835
3280.64	2.29379	2604	1.48444	2604	1.44415	2604	2.18921	2604	2.28452	2604	2.44669	2604	2.16598	2604	2.19295	2604	1.36071	2604	1.4267	2604	1.671	2604	1.5772	2604	1.61797	2604	1.43467	2604	1.61212
3278.57	2.30044	2600	1.48486	2600	1.44417	2600	2.19188	2600	2.28275	2600	2.45112	2600	2.17003	2600	2.19062	2600	1.36069	2600	1.4271	2600	1.67032	2600	1.57129	2600	1.61817	2600	1.43511	2600	1.61642
3276.51	2.29777	2596	1.48559	2596	1.4445	2596	2.19149	2596	2.27942	2596	2.44965	2596	2.16632	2596	2.1909	2596	1.36107	2596	1.42731	2596	1.67025	2596	1.57314	2596	1.61865	2596	1.43655	2596	1.62144
3274.45	2.2982	2592	1.48448	2592	1.44476	2592	2.19135	2592	2.27817	2592	2.4528	2592	2.16853	2592	2.19296	2592	1.36121	2592	1.4273	2592	1.67028	2592	1.58089	2592	1.61858	2592	1.43626	2592	1.62858
3272.39	2.30442	2588	1.48523	2588	1.44574	2588	2.19219	2588	2.28209	2588	2.44719	2588	2.16822	2588	2.19347	2588	1.36091	2588	1.42742	2588	1.67056	2588	1.59219	2588	1.62016	2588	1.43601	2588	1.63779
3270.33	2.30611	2584	1.48564	2584	1.44518	2584	2.19019	2584	2.28054	2584	2.44878	2584	2.16545	2584	2.19006	2584	1.36126	2584	1.42721	2584	1.66921	2584	1.60657	2584	1.61952	2584	1.43628	2584	1.64141
3268.27	2.29929	2580	1.48537	2580	1.4457	2580	2.19217	2580	2.27927	2580	2.45138	2580	2.16535	2580	2.18906	2580	1.36091	2580	1.42811	2580	1.66972	2580	1.61002	2580	1.61834	2580	1.4362	2580	1.64341
3266.21	2.30237	2576	1.48555	2576	1.44575	2576	2.19162	2576	2.2889	2576	2.45354	2576	2.16732	2576	2.19519	2576	1.36025	2576	1.42784	2576	1.6705	2576	1.59846	2576	1.61861	2576	1.43596	2576	1.64415
3264.15	2.30954	2572	1.48516	2572	1.44658	2572	2.19116	2572	2.288	2572	2.45104	2572	2.16849	2572	2.19454	2572	1.36056	2572	1.42746	2572	1.66923	2572	1.58208	2572	1.61901	2572	1.43608	2572	1.64337
3262.09	2.30505	2568	1.48543	2568	1.44651	2568	2.18985	2568	2.28667	2568	2.43381	2568	2.16945	2568	2.1935	2568	1.36094	2568	1.42797	2568	1.66943	2568	1.5677	2568	1.61911	2568	1.43659	2568	1.64181
3260.03	2.30064	2564	1.48553	2564	1.44667	2564	2.1928	2564	2.28406	2564	2.43912	2564	2.16383	2564	2.19454	2564	1.36101	2564	1.42739	2564	1.66964	2564	1.55855	2564	1.61915	2564	1.43667	2564	1.64644
3257.97	2.30276	2560	1.48624	2560	1.4472	2560	2.19598	2560	2.28005	2560	2.44012	2560	2.16088	2560	2.19281	2560	1.36107	2560	1.42789	2560	1.66883	2560	1.55495	2560	1.61961	2560	1.43678	2560	1.64844
3255.91	2.3001	2556	1.48648	2556	1.44723	2556	2.19428	2556	2.27878	2556	2.43821	2556	2.16465	2556	2.18901	2556	1.36193	2556	1.42824	2556	1.66967	2556	1.55341	2556	1.61876	2556	1.43581	2556	1.64878
3253.85	2.30381	2552	1.48716	2552	1.44698	2552	2.19424	2552	2.28215	2552	2.439	2552	2.16903	2552	2.19285	2552	1.36138	2552	1.42793	2552	1.66901	2552	1.54808	2552	1.6187	2552	1.43674	2552	1.65103
3251.78	2.30322	2548	1.48601	2548	1.44664	2548	2.19159	2548	2.28156	2548	2.43998	2548	2.16635	2548	2.19707	2548	1.36166	2548	1.42793	2548	1.66876	2548	1.54006	2548	1.61989	2548	1.43767	2548	1.65185
3249.72	2.30059	2544	1.48693	2544	1.44634	2544	2.18961	2544	2.27768	2544	2.45083	2544	2.16831	2544	2.19443	2544	1.36143	2544	1.42813	2544	1.66979	2544	1.53273	2544	1.61888	2544	1.43754	2544	1.652
3247.66	2.30511	2540	1.48706	2540	1.44661	2540	2.19299	2540	2.28137	2540	2.44622	2540	2.16465	2540	2.19207	2540	1.36144	2540	1.42777	2540	1.66914	2540	1.52859	2540	1.61859	2540	1.43714	2540	1.65264
3245.6	2.30515	2536	1.48766	2536	1.4475	2536	2.18613	2536	2.29031	2536	2.44954	2536	2.16572	2536	2.1939	2536	1.36119	2536	1.42797	2536	1.66834	2536	1.52509	2536	1.61928	2536	1.43759	2536	1.65317
3243.54	2.30503	2532	1.48833	2532	1.44784	2532	2.18772	2532	2.28682	2532	2.44896	2532	2.16564	2532	2.19638	2532	1.36086	2532	1.42866	2532	1.66868	2532	1.51961	2532	1.61891	2532	1.4387	2532	1.65256
3241.48	2.30248	2528	1.48816	2528	1.4484	2528	2.18945	2528	2.28618	2528	2.45297	2528	2.16676	2528	2.19644	2528	1.3612	2528	1.42827	2528	1.67011	2528	1.51225	2528	1.61889	2528	1.43887	2528	1.64951
3239.42	2.30417	2524	1.48849	2524	1.44813	2524	2.19081	2524	2.28584	2524	2.45265	2524	2.16416	2524	2.19542	2524	1.36116	2524	1.42806	2524	1.67013	2524	1.50623	2524	1.61879	2524	1.4387	2524	1.64687
3237.36	2.30118	2520	1.48871	2520	1.44838	2520	2.19291	2520	2.28648	2520	2.46207	2520	2.163	2520	2.19487	2520	1.3615	2520	1.4281	2520	1.66968	2520	1.49819	2520	1.61923	2520	1.43903	2520	1.64138
3235.3	2.30438	2516	1.48859	2516	1.44855	2516	2.198	2516	2.28736	2516	2.44968	2516	2.16449	2516	2.19617	2516	1.3617	2516	1.42793	2516	1.66883	2516	1.49073	2516	1.61885	2516	1.43873	2516	1.63475
3233.24	2.30758	2512	1.48934	2512	1.4489	2512	2.19527	2512	2.28303	2512	2.45433	2512	2.16401	2512	2.19544	2512	1.36164	2512	1.42763	2512	1.66926	2512	1.48629	2512	1.61931	2512	1.43852	2512	1.63142
3231.18	2.3058	2508	1.489	2508	1.44926	2508	2.18971	2508	2.28937	2508	2.45657	2508	2.16705	2508	2.19433	2508	1.36151	2508	1.42701	2508	1.67012	2508	1.48451	2508	1.62013	2508	1.43879	2508	1.62973
3229.12	2.30565	2504	1.48908	2504	1.44898	2504	2.18778	2504	2.28616	2504	2.44815	2504	2.16626	2504	2.19562	2504	1.36151	2504	1.42705	2504	1.66899	2504	1.48284	2504	1.61836	2504	1.43897	2504	1.62647
3227.06	2.30565	2500	1.48868	2500	1.44974	2500	2.18801	2500	2.28447	2500	2.44949	2500	2.16543	2500	2.1945	2500	1.36106	2500	1.42609	2500	1.6686	2500	1.48309	2500	1.61785	2500	1.43921	2500	1.62341
3225	2.30811	2496	1.48802	2496	1.45077	2496	2.18647	2496	2.28525	2496	2.44255	2496	2.16711	2496	2.19118	2496	1.36115	2496	1.42679	2496	1.66904	2496	1.48539	2496	1.61803	2496	1.44028	2496	1.62114
3222.94	2.30649	2492	1.48899	2492	1.45099	2492	2.18517	2492	2.28307	2492	2.44799	2492	2.16488	2492	2.19126	2492	1.36068	2492	1.4272	2492	1.66952	2492	1.48739	2492	1.62021	2492	1.43936	2492	1.61623
3220.88	2.30456	2488	1.49062	2488	1.45068	2488	2.1868	2488	2.28625	2488	2.44686	2488	2.15948	2488	2.19128	2488	1.36066	2488	1.42718	2488	1.66787	2488	1.48567	2488	1.6198	2488	1.4397	2488	1.60981
3218.81	2.31255	2484	1.49036	2484	1.44996	2484	2.18799	2484	2.28568	2484	2.44975	2484	2.16329	2484	2.19252	2484	1.36063	2484	1.4268	2484	1.66821	2484	1.4838	2484	1.61874	2484	1.43882	2484	1.60424
3216.75	2.30983	2480	1.49075	2480	1.44929	2480	2.18814	2480	2.28524	2480	2.45865	2480	2.16523	2480	2.19282	2480	1.36075	2480	1.42742	2480	1.668	2480	1.48132	2480	1.61877	2480	1.43919	2480	1.59878
3214.69	2.30635	2476	1.49053	2476	1.4499	2476	2.18978	2476	2.28538	2476	2.44822	2476	2.16363	2476	2.19207	2476	1.3606	2476	1.42652	2476	1.66767	2476	1.47727	2476	1.61868	2476	1.44028	2476	1.59128
3212.63	2.31026	2472	1.49086	2472	1.45043	2472	2.18716	2472	2.28151	2472	2.44812	2472	2.16122	2472	2.19168	2472	1.36076	2472	1.42674	2472	1.6679	2472	1.47386	2472	1.61817	2472	1.44045	2472	1.58733
3210.57	2.30757	2468	1.49115	2468	1.45152	2468	2.18655	2468	2.2797	2468	2.46	2468	2.16202	2468	2.19041	2468	1.36032	2468	1.42624	2468	1.66929	2468	1.47308	2468	1.61817	2468	1.44028	2468	1.58544
3208.51	2.30262	2464	1.49148	2464	1.45199	2464	2.18943	2464	2.28533	2464	2.44594	2464	2.16303	2464	2.18843	2464	1.36014	2464	1.42625	2464	1.66811	2464	1.47457	2464	1.61833	2464	1.44052	2464	1.58277
3206.45	2.30562	2460	1.48999	2460	1.45216	2460	2.19013	2460	2.28568	2460	2.43484	2460	2.16479	2460	2.18751	2460	1.36039	2460	1.42662	2460	1.66718	2460	1.47683	2460	1.61863	2460	1.44076	2460	1.5822
3204.39	2.30364	2456	1.49075	2456	1.4522	2456	2.19291	2456	2.28205	2456	2.43767	2456	2.16416	2456	2.18755	2456	1.36078	2456	1.42536	2456	1.66734	2456	1.47889	2456	1.6197	2456	1.44065	2456	1.58505
3202.33	2.30615	2452	1.49101	2452	1.45249	2452	2.18779	2452	2.27887	2452	2.43782	2452	2.16371	2452	2.18512	2452	1.36043	2452	1.42556	2452	1.66754	2452	1.4819	2452	1.61993	2452	1.44051	2452	1.58661
3200.27	2.30874	2448	1.49059	2448	1.45345	2448	2.18748	2448	2.27589	2448	2.44502	2448	2.16401	2448	2.18495	2448	1.36122	2448	1.42609	2448	1.66725	2448	1.48509	2448	1.61851	2448	1.44112	2448	1.58874
3198.21	2.31187	2444	1.4916	2444	1.45297	2444	2.1919	2444	2.28016	2444	2.44875	2444	2.16409	2444	2.18462	2444	1.36123	2444	1.42706	2444	1.66778	2444	1.48783	2444	1.6189	2444	1.44175	2444	1.59598
3196.15	2.31165	2440	1.4913	2440	1.45278	2440	2.19113	2440	2.28695	2440	2.44932	2440	2.16661	2440	2.18471	2440	1.36091	2440	1.42733	2440	1.66812	2440	1.49168	2440	1.62053	2440	1.44185	2440	1.60253
3194.09	2.30817	2436	1.49106	2436	1.45303	2436	2.19287	2436	2.2859	2436	2.44972	2436	2.16927	2436	2.18483	2436	1.36065	2436	1.42777	2436	1.66775	2436	1.5005	2436	1.62077	2436	1.4418	2436	1.60951
3192.03	2.30786	2432	1.49111	2432	1.45313	2432	2.19045	2432	2.28402	2432	2.45439	2432	2.16904	2432	2.18625	2432	1.36006	2432	1.42802	2432	1.66865	2432	1.50899	2432	1.62092	2432	1.44181	2432	1.61914
3189.96	2.3084	2428	1.49088	2428	1.4537	2428	2.18796	2428	2.28514	2428	2.44783	2428	2.16887	2428	2.18385	2428	1.35965	2428	1.42859	2428	1.6679	2428	1.51275	2428	1.61956	2428	1.44202	2428	1.62822
3187.9	2.3074	2424	1.49122	2424	1.45435	2424	2.19161	2424	2.28872	2424	2.44134	2424	2.16302	2424	2.18508	2424	1.35969	2424	1.42864	2424	1.66719	2424	1.5097	2424	1.61981	2424	1.44197	2424	1.63624
3185.84	2.306	2420	1.49083	2420	1.45463	2420	2.18926	2420	2.29025	2420	2.45306	2420	2.16121	2420	2.18406	2420	1.36009	2420	1.42878	2420	1.66723	2420	1.50271	2420	1.61984	2420	1.44213	2420	1.64543
3183.78	2.30789	2416	1.49116	2416	1.45372	2416	2.18964	2416	2.28533	2416	2.4498	2416	2.16168	2416	2.18778	2416	1.36041	2416	1.4288	2416	1.66607	2416	1.49661	2416	1.61847	2416	1.44254	2416	1.65397
3181.72	2.30996	2412	1.49194	2412	1.45391	2412	2.19198	2412	2.28278	2412	2.44478	2412	2.16274	2412	2.18925	2412	1.3609	2412	1.42837	2412	1.6663	2412	1.49492	2412	1.61964	2412	1.44231	2412	1.66039
3179.66	2.30683	2408	1.49203	2408	1.45485	2408	2.18912	2408	2.27899	2408	2.44195	2408	2.16779	2408	2.1873	2408	1.36113	2408	1.42812	2408	1.66647	2408	1.49585	2408	1.62054	2408	1.44225	2408	1.66588
3177.6	2.31051	2404	1.49255	2404	1.45593	2404	2.18821	2404	2.28098	2404	2.44543	2404	2.16465	2404	2.18627	2404	1.36114	2404	1.42791	2404	1.66578	2404	1.49892	2404	1.62044	2404	1.44297	2404	1.67131
3175.54	2.31186	2400	1.49354	2400	1.45586	2400	2.18813	2400	2.28583	2400	2.45712	2400	2.16381	2400	2.18776	2400	1.36094	2400	1.42828	2400	1.66656	2400	1.50097	2400	1.61987	2400	1.44296	2400	1.67596
3173.48	2.30976	2396	1.49315	2396	1.45588	2396	2.18996	2396	2.285	2396	2.44185	2396	2.16262	2396	2.18722	2396	1.36077	2396	1.42798	2396	1.66565	2396	1.49912	2396	1.62068	2396	1.44336	2396	1.6791
3171.42	2.30888	2392	1.49285	2392	1.45592	2392	2.18977	2392	2.27904	2392	2.44324	2392	2.16104	2392	2.18566	2392	1.36114	2392	1.42788	2392	1.66481	2392	1.495	2392	1.62093	2392	1.44383	2392	1.68024
3169.36	2.30626	2388	1.49276	2388	1.45716	2388	2.1936	2388	2.28605	2388	2.44885	2388	2.16125	2388	2.18473	2388	1.36165	2388	1.42843	2388	1.66624	2388	1.49177	2388	1.61892	2388	1.44401	2388	1.68264
3167.3	2.3108	2384	1.49341	2384	1.45883	2384	2.19427	2384	2.29221	2384	2.45903	2384	2.16569	2384	2.1857	2384	1.36185	2384	1.42774	2384	1.66663	2384	1.49073	2384	1.61916	2384	1.44468	2384	1.68276
3165.24	2.31426	2380	1.49303	2380	1.46208	2380	2.2044	2380	2.29205	2380	2.45621	2380	2.16831	2380	2.18369	2380	1.36199	2380	1.42663	2380	1.6688	2380	1.49324	2380	1.62007	2380	1.44626	2380	1.68316
3163.18	2.3152	2376	1.49307	2376	1.46594	2376	2.20535	2376	2.30077	2376	2.44816	2376	2.16489	2376	2.1791	2376	1.36225	2376	1.42623	2376	1.67048	2376	1.49404	2376	1.61782	2376	1.44951	2376	1.68249
3161.11	2.31724	2372	1.49136	2372	1.47054	2372	2.19939	2372	2.30435	2372	2.43544	2372	2.16758	2372	2.18418	2372	1.36235	2372	1.42779	2372	1.67037	2372	1.49614	2372	1.61732	2372	1.45221	2372	1.68039
3159.05	2.31535	2368	1.49151	2368	1.47577	2368	2.20659	2368	2.29954	2368	2.43926	2368	2.163	2368	2.20512	2368	1.3619	2368	1.4287	2368	1.66984	2368	1.49634	2368	1.61965	2368	1.45471	2368	1.67633
3156.99	2.3196	2364	1.49341	2364	1.47909	2364	2.21541	2364	2.3094	2364	2.46218	2364	2.16573	2364	2.19526	2364	1.36287	2364	1.42537	2364	1.67074	2364	1.49848	2364	1.62385	2364	1.454	2364	1.66859
3154.93	2.30715	2360	1.49523	2360	1.4823	2360	2.22242	2360	2.3002	2360	2.44587	2360	2.16433	2360	2.19839	2360	1.36273	2360	1.42487	2360	1.66855	2360	1.49978	2360	1.62867	2360	1.45632	2360	1.66082
3152.87	2.30003	2356	1.49268	2356	1.48054	2356	2.20001	2356	2.30359	2356	2.43845	2356	2.16601	2356	2.19205	2356	1.36169	2356	1.4267	2356	1.66637	2356	1.49701	2356	1.62905	2356	1.45522	2356	1.65003
3150.81	2.30114	2352	1.49454	2352	1.4739	2352	2.20239	2352	2.29221	2352	2.45825	2352	2.16213	2352	2.19197	2352	1.36117	2352	1.42743	2352	1.66429	2352	1.49	2352	1.62968	2352	1.45253	2352	1.63918
3148.75	2.29879	2348	1.49429	2348	1.47253	2348	2.20961	2348	2.30118	2348	2.44492	2348	2.1718	2348	2.19937	2348	1.36326	2348	1.42814	2348	1.66478	2348	1.48535	2348	1.62417	2348	1.4512	2348	1.63485
3146.69	2.29005	2344	1.49358	2344	1.4754	2344	2.21614	2344	2.30001	2344	2.44298	2344	2.17075	2344	2.20292	2344	1.36431	2344	1.42773	2344	1.66745	2344	1.48152	2344	1.62364	2344	1.45468	2344	1.62489
3144.63	2.2983	2340	1.49364	2340	1.4752	2340	2.21699	2340	2.28991	2340	2.43875	2340	2.15853	2340	2.19381	2340	1.3631	2340	1.42854	2340	1.66702	2340	1.47906	2340	1.62466	2340	1.4552	2340	1.62416
3142.57	2.31381	2336	1.49418	2336	1.47432	2336	2.21264	2336	2.29789	2336	2.44416	2336	2.16682	2336	2.19698	2336	1.36256	2336	1.42886	2336	1.66602	2336	1.47668	2336	1.62676	2336	1.45302	2336	1.62322
3140.51	2.31149	2332	1.49528	2332	1.47445	2332	2.21078	2332	2.32082	2332	2.43998	2332	2.1748	2332	2.19775	2332	1.36295	2332	1.42765	2332	1.66729	2332	1.47328	2332	1.62662	2332	1.45223	2332	1.61997
3138.45	2.30834	2328	1.49561	2328	1.47303	2328	2.20416	2328	2.31721	2328	2.42501	2328	2.17354	2328	2.19529	2328	1.36165	2328	1.42747	2328	1.66887	2328	1.46943	2328	1.62403	2328	1.45169	2328	1.61966
3136.39	2.31072	2324	1.49695	2324	1.47237	2324	2.20813	2324	2.30424	2324	2.42806	2324	2.16768	2324	2.197	2324	1.36271	2324	1.42864	2324	1.66655	2324	1.4663	2324	1.62354	2324	1.45145	2324	1.61376
3134.32	2.31195	2320	1.49873	2320	1.47068	2320	2.20525	2320	2.30012	2320	2.44001	2320	2.16449	2320	2.1929	2320	1.36325	2320	1.42856	2320	1.66636	2320	1.46125	2320	1.62606	2320	1.45117	2320	1.60814
3132.26	2.31471	2316	1.4992	2316	1.46907	2316	2.19716	2316	2.28669	2316	2.44214	2316	2.16155	2316	2.19733	2316	1.36336	2316	1.4286	2316	1.66544	2316	1.4566	2316	1.62477	2316	1.44989	2316	1.60359
3130.2	2.31928	2312	1.4973	2312	1.46832	2312	2.19315	2312	2.28771	2312	2.43751	2312	2.1614	2312	2.19366	2312	1.36293	2312	1.42843	2312	1.66597	2312	1.45464	2312	1.6234	2312	1.44968	2312	1.60484
3128.14	2.32001	2308	1.49745	2308	1.4665	2308	2.1933	2308	2.29055	2308	2.43815	2308	2.16641	2308	2.19309	2308	1.36255	2308	1.42835	2308	1.66621	2308	1.4535	2308	1.62257	2308	1.44969	2308	1.60957
3126.08	2.30715	2304	1.49797	2304	1.46501	2304	2.19554	2304	2.29058	2304	2.43662	2304	2.16105	2304	2.19431	2304	1.36242	2304	1.42882	2304	1.66536	2304	1.45355	2304	1.62269	2304	1.4489	2304	1.61798
3124.02	2.31082	2300	1.498	2300	1.46451	2300	2.19268	2300	2.29093	2300	2.44457	2300	2.16055	2300	2.18688	2300	1.36263	2300	1.42746	2300	1.66467	2300	1.45495	2300	1.62057	2300	1.4482	2300	1.63073
3121.96	2.31522	2296	1.49864	2296	1.46429	2296	2.1868	2296	2.29129	2296	2.45178	2296	2.16077	2296	2.18327	2296	1.36259	2296	1.42746	2296	1.66463	2296	1.4546	2296	1.62043	2296	1.44799	2296	1.64618
3119.9	2.31533	2292	1.49959	2292	1.46346	2292	2.18663	2292	2.29042	2292	2.44989	2292	2.15825	2292	2.18431	2292	1.3627	2292	1.42763	2292	1.66414	2292	1.45251	2292	1.61992	2292	1.44785	2292	1.65882
3117.84	2.31225	2288	1.49941	2288	1.46337	2288	2.18917	2288	2.2864	2288	2.45507	2288	2.16304	2288	2.18758	2288	1.3629	2288	1.42727	2288	1.66276	2288	1.45019	2288	1.61914	2288	1.44765	2288	1.6667
3115.78	2.31328	2284	1.49953	2284	1.464	2284	2.18975	2284	2.28633	2284	2.44664	2284	2.16418	2284	2.18678	2284	1.36364	2284	1.42849	2284	1.66259	2284	1.45036	2284	1.61962	2284	1.44742	2284	1.67122
3113.72	2.31748	2280	1.49983	2280	1.46479	2280	2.19089	2280	2.28728	2280	2.44085	2280	2.16002	2280	2.18333	2280	1.36372	2280	1.42775	2280	1.66224	2280	1.4531	2280	1.62015	2280	1.44774	2280	1.66719
3111.66	2.32003	2276	1.50015	2276	1.46516	2276	2.19108	2276	2.28194	2276	2.44631	2276	2.1601	2276	2.18317	2276	1.36385	2276	1.42698	2276	1.66366	2276	1.45837	2276	1.62022	2276	1.44854	2276	1.66329
3109.6	2.32005	2272	1.50007	2272	1.46524	2272	2.19114	2272	2.28592	2272	2.44988	2272	2.16068	2272	2.18119	2272	1.36499	2272	1.42718	2272	1.66308	2272	1.46381	2272	1.61954	2272	1.44906	2272	1.66119
3107.54	2.31603	2268	1.50104	2268	1.4652	2268	2.19208	2268	2.28638	2268	2.44282	2268	2.16139	2268	2.18117	2268	1.36622	2268	1.42699	2268	1.66367	2268	1.4668	2268	1.61954	2268	1.44917	2268	1.66191
3105.48	2.31581	2264	1.50126	2264	1.46521	2264	2.19055	2264	2.28636	2264	2.44047	2264	2.16471	2264	2.17553	2264	1.3673	2264	1.42649	2264	1.66374	2264	1.46932	2264	1.62122	2264	1.44897	2264	1.66341
3103.41	2.31982	2260	1.501	2260	1.46491	2260	2.19072	2260	2.28552	2260	2.44061	2260	2.16353	2260	2.17167	2260	1.36807	2260	1.42627	2260	1.66345	2260	1.47483	2260	1.62108	2260	1.44837	2260	1.66591
3101.35	2.3274	2256	1.50103	2256	1.46563	2256	2.18768	2256	2.28307	2256	2.43816	2256	2.16174	2256	2.1707	2256	1.36983	2256	1.42641	2256	1.66353	2256	1.4757	2256	1.62157	2256	1.44943	2256	1.6651
3099.29	2.32447	2252	1.50143	2252	1.46559	2252	2.19245	2252	2.28569	2252	2.44391	2252	2.1596	2252	2.1708	2252	1.37151	2252	1.42607	2252	1.66312	2252	1.47143	2252	1.62072	2252	1.44935	2252	1.66065
3097.23	2.31882	2248	1.50116	2248	1.46654	2248	2.1952	2248	2.28915	2248	2.46224	2248	2.15762	2248	2.17721	2248	1.37301	2248	1.42634	2248	1.66325	2248	1.46263	2248	1.62061	2248	1.44987	2248	1.65837
3095.17	2.32123	2244	1.50145	2244	1.46729	2244	2.19041	2244	2.29387	2244	2.44752	2244	2.15917	2244	2.17749	2244	1.37299	2244	1.42632	2244	1.66169	2244	1.45752	2244	1.61921	2244	1.45014	2244	1.65436
3093.11	2.31721	2240	1.50245	2240	1.46662	2240	2.19035	2240	2.28651	2240	2.43858	2240	2.15778	2240	2.16859	2240	1.36997	2240	1.42542	2240	1.66153	2240	1.45611	2240	1.61909	2240	1.44986	2240	1.64978
3091.05	2.31891	2236	1.50195	2236	1.46585	2236	2.19031	2236	2.28812	2236	2.44452	2236	2.15882	2236	2.16218	2236	1.36479	2236	1.42353	2236	1.6625	2236	1.4575	2236	1.6194	2236	1.44962	2236	1.64641
3088.99	2.32251	2232	1.50249	2232	1.46731	2232	2.18864	2232	2.28614	2232	2.44767	2232	2.15933	2232	2.15937	2232	1.36171	2232	1.42203	2232	1.66236	2232	1.45953	2232	1.61948	2232	1.44983	2232	1.64275
3086.93	2.3202	2228	1.50372	2228	1.46793	2228	2.19005	2228	2.28624	2228	2.45442	2228	2.15963	2228	2.15568	2228	1.3612	2228	1.42211	2228	1.66121	2228	1.4584	2228	1.61958	2228	1.44991	2228	1.63747
3084.87	2.32195	2224	1.504	2224	1.4676	2224	2.19042	2224	2.2859	2224	2.44815	2224	2.15911	2224	2.15832	2224	1.3609	2224	1.42226	2224	1.6625	2224	1.45496	2224	1.61975	2224	1.45041	2224	1.63672
3082.81	2.32282	2220	1.50433	2220	1.46758	2220	2.19072	2220	2.28884	2220	2.44379	2220	2.16034	2220	2.15852	2220	1.36074	2220	1.42259	2220	1.66291	2220	1.4532	2220	1.6197	2220	1.45035	2220	1.63693
3080.75	2.32769	2216	1.50437	2216	1.46847	2216	2.19418	2216	2.28959	2216	2.44162	2216	2.16042	2216	2.15559	2216	1.36041	2216	1.42155	2216	1.66181	2216	1.45358	2216	1.62021	2216	1.45077	2216	1.63572
3078.69	2.32329	2212	1.50459	2212	1.46883	2212	2.1911	2212	2.28323	2212	2.44273	2212	2.15971	2212	2.15589	2212	1.36071	2212	1.42101	2212	1.66341	2212	1.45341	2212	1.61938	2212	1.45137	2212	1.63442
3076.63	2.32301	2208	1.50513	2208	1.46897	2208	2.19049	2208	2.28231	2208	2.44875	2208	2.16099	2208	2.15647	2208	1.35991	2208	1.42147	2208	1.66269	2208	1.45488	2208	1.61985	2208	1.45198	2208	1.63132
3074.57	2.32264	2204	1.50445	2204	1.46884	2204	2.19193	2204	2.29018	2204	2.44222	2204	2.1621	2204	2.15799	2204	1.36007	2204	1.42123	2204	1.66135	2204	1.45897	2204	1.61963	2204	1.45199	2204	1.6243
3072.5	2.32877	2200	1.5049	2200	1.46947	2200	2.18772	2200	2.28671	2200	2.43275	2200	2.16293	2200	2.15912	2200	1.36019	2200	1.42175	2200	1.66084	2200	1.46221	2200	1.61986	2200	1.45161	2200	1.61912
3070.44	2.32751	2196	1.50536	2196	1.47009	2196	2.18762	2196	2.29017	2196	2.44578	2196	2.15965	2196	2.15741	2196	1.3604	2196	1.42235	2196	1.66168	2196	1.46266	2196	1.62076	2196	1.45193	2196	1.61789
3068.38	2.32551	2192	1.50623	2192	1.46985	2192	2.18482	2192	2.28316	2192	2.44769	2192	2.158	2192	2.16206	2192	1.36073	2192	1.42243	2192	1.66239	2192	1.46215	2192	1.62006	2192	1.45219	2192	1.61711
3066.32	2.32749	2188	1.50686	2188	1.47052	2188	2.18753	2188	2.28054	2188	2.44121	2188	2.15725	2188	2.16044	2188	1.36152	2188	1.42288	2188	1.66196	2188	1.46327	2188	1.6201	2188	1.45277	2188	1.61858
3064.26	2.32438	2184	1.50741	2184	1.4705	2184	2.19041	2184	2.28548	2184	2.4382	2184	2.15888	2184	2.16139	2184	1.36128	2184	1.42305	2184	1.66202	2184	1.46546	2184	1.62077	2184	1.45282	2184	1.62414
3062.2	2.32452	2180	1.50753	2180	1.47104	2180	2.19403	2180	2.28726	2180	2.43808	2180	2.15779	2180	2.158	2180	1.36066	2180	1.42266	2180	1.661	2180	1.46642	2180	1.61953	2180	1.45357	2180	1.62897
3060.14	2.32866	2176	1.50716	2176	1.47112	2176	2.1937	2176	2.28655	2176	2.43295	2176	2.16017	2176	2.15506	2176	1.36034	2176	1.42253	2176	1.66101	2176	1.4667	2176	1.62002	2176	1.45376	2176	1.6335
3058.08	2.32595	2172	1.50797	2172	1.47169	2172	2.193	2172	2.28889	2172	2.43843	2172	2.15885	2172	2.15687	2172	1.35963	2172	1.42296	2172	1.66076	2172	1.46789	2172	1.62016	2172	1.45427	2172	1.64271
3056.02	2.32232	2168	1.50788	2168	1.47175	2168	2.19066	2168	2.28424	2168	2.43202	2168	2.15786	2168	2.15704	2168	1.35934	2168	1.42256	2168	1.6614	2168	1.46634	2168	1.62038	2168	1.45424	2168	1.65167
3053.96	2.3283	2164	1.50951	2164	1.47198	2164	2.18751	2164	2.28153	2164	2.44427	2164	2.15981	2164	2.16045	2164	1.35974	2164	1.42291	2164	1.66222	2164	1.46114	2164	1.62051	2164	1.45399	2164	1.66138
3051.9	2.32764	2160	1.50939	2160	1.47212	2160	2.18442	2160	2.28428	2160	2.44075	2160	2.16206	2160	2.16267	2160	1.35952	2160	1.42334	2160	1.66162	2160	1.45599	2160	1.62079	2160	1.4542	2160	1.67153
3049.84	2.32551	2156	1.50882	2156	1.47255	2156	2.18898	2156	2.28477	2156	2.43542	2156	2.15963	2156	2.1659	2156	1.35958	2156	1.42394	2156	1.66203	2156	1.45319	2156	1.61977	2156	1.45469	2156	1.67977
3047.78	2.33099	2152	1.50886	2152	1.47251	2152	2.19088	2152	2.28471	2152	2.44354	2152	2.16194	2152	2.16822	2152	1.36	2152	1.42332	2152	1.66126	2152	1.44891	2152	1.61961	2152	1.45523	2152	1.68685
3045.72	2.32774	2148	1.50907	2148	1.47311	2148	2.18754	2148	2.28485	2148	2.44286	2148	2.15834	2148	2.16556	2148	1.3597	2148	1.42257	2148	1.66016	2148	1.44373	2148	1.61993	2148	1.45529	2148	1.69499
3043.66	2.32534	2144	1.50962	2144	1.47372	2144	2.19078	2144	2.28306	2144	2.45058	2144	2.15916	2144	2.16272	2144	1.36001	2144	1.42144	2144	1.65915	2144	1.44261	2144	1.61956	2144	1.45533	2144	1.69956
3041.59	2.33271	2140	1.51033	2140	1.47367	2140	2.18927	2140	2.28477	2140	2.45703	2140	2.15848	2140	2.15733	2140	1.36016	2140	1.42128	2140	1.66017	2140	1.44778	2140	1.61982	2140	1.45566	2140	1.70229
3039.53	2.33504	2136	1.51041	2136	1.47417	2136	2.18848	2136	2.28447	2136	2.444	2136	2.1565	2136	2.15528	2136	1.36028	2136	1.42149	2136	1.66026	2136	1.45438	2136	1.62021	2136	1.45605	2136	1.70542
3037.47	2.32984	2132	1.50977	2132	1.4755	2132	2.18992	2132	2.28653	2132	2.44136	2132	2.15703	2132	2.15052	2132	1.36047	2132	1.42074	2132	1.65902	2132	1.45825	2132	1.62058	2132	1.45668	2132	1.70924
3035.41	2.32859	2128	1.50972	2128	1.47538	2128	2.19274	2128	2.28772	2128	2.44455	2128	2.15998	2128	2.14498	2128	1.36064	2128	1.41912	2128	1.66023	2128	1.45462	2128	1.62028	2128	1.45603	2128	1.71111
3033.35	2.32887	2124	1.51072	2124	1.47503	2124	2.19002	2124	2.28488	2124	2.44493	2124	2.16074	2124	2.14567	2124	1.36052	2124	1.41606	2124	1.66032	2124	1.44435	2124	1.61961	2124	1.45536	2124	1.71375
3031.29	2.32904	2120	1.51135	2120	1.47601	2120	2.18845	2120	2.28472	2120	2.44788	2120	2.15968	2120	2.14208	2120	1.36042	2120	1.4125	2120	1.66008	2120	1.4339	2120	1.6177	2120	1.45604	2120	1.71722
3029.23	2.33265	2116	1.51147	2116	1.47592	2116	2.19022	2116	2.28587	2116	2.45067	2116	2.16048	2116	2.13998	2116	1.36074	2116	1.40959	2116	1.66017	2116	1.42751	2116	1.61529	2116	1.45692	2116	1.71866
3027.17	2.33649	2112	1.51071	2112	1.4764	2112	2.18963	2112	2.28702	2112	2.44073	2112	2.16112	2112	2.14092	2112	1.36082	2112	1.40834	2112	1.66029	2112	1.42381	2112	1.61548	2112	1.45797	2112	1.71963
3025.11	2.33351	2108	1.51081	2108	1.47592	2108	2.19169	2108	2.28674	2108	2.44351	2108	2.16139	2108	2.1378	2108	1.36077	2108	1.40776	2108	1.6599	2108	1.4225	2108	1.61524	2108	1.45742	2108	1.721
3023.05	2.33066	2104	1.51177	2104	1.47657	2104	2.19171	2104	2.28485	2104	2.44505	2104	2.15944	2104	2.14099	2104	1.36081	2104	1.40834	2104	1.65902	2104	1.42281	2104	1.61462	2104	1.45752	2104	1.71973
3020.99	2.33125	2100	1.51255	2100	1.47719	2100	2.19033	2100	2.28997	2100	2.43954	2100	2.15506	2100	2.14168	2100	1.36104	2100	1.40792	2100	1.66006	2100	1.42296	2100	1.61377	2100	1.45822	2100	1.71989
3018.93	2.33568	2096	1.51187	2096	1.47866	2096	2.19372	2096	2.28592	2096	2.43937	2096	2.15784	2096	2.14218	2096	1.36059	2096	1.40778	2096	1.65907	2096	1.42311	2096	1.61489	2096	1.45789	2096	1.71998
3016.87	2.3353	2092	1.51111	2092	1.47948	2092	2.19082	2092	2.28554	2092	2.43392	2092	2.16102	2092	2.14316	2092	1.36053	2092	1.40832	2092	1.65853	2092	1.42263	2092	1.61572	2092	1.45877	2092	1.71726
3014.8	2.33256	2088	1.51252	2088	1.47896	2088	2.19023	2088	2.28816	2088	2.43762	2088	2.15784	2088	2.14596	2088	1.36109	2088	1.40907	2088	1.65929	2088	1.42198	2088	1.61511	2088	1.45915	2088	1.71477
3012.74	2.33226	2084	1.51302	2084	1.47917	2084	2.19053	2084	2.28898	2084	2.43731	2084	2.15792	2084	2.14704	2084	1.36164	2084	1.40978	2084	1.65879	2084	1.4195	2084	1.61357	2084	1.45966	2084	1.71314
3010.68	2.33378	2080	1.51365	2080	1.47907	2080	2.18882	2080	2.28896	2080	2.44168	2080	2.16068	2080	2.14999	2080	1.36154	2080	1.40768	2080	1.65825	2080	1.41453	2080	1.61193	2080	1.45977	2080	1.71238
3008.62	2.33096	2076	1.51385	2076	1.47939	2076	2.18864	2076	2.28541	2076	2.44796	2076	2.16112	2076	2.15207	2076	1.36195	2076	1.40692	2076	1.6589	2076	1.40974	2076	1.60921	2076	1.46005	2076	1.70675
3006.56	2.33595	2072	1.51493	2072	1.48012	2072	2.18847	2072	2.28508	2072	2.45197	2072	2.15926	2072	2.15039	2072	1.36199	2072	1.4071	2072	1.65932	2072	1.40735	2072	1.60777	2072	1.46102	2072	1.70006
3004.5	2.34304	2068	1.51528	2068	1.48051	2068	2.1881	2068	2.28748	2068	2.45041	2068	2.15757	2068	2.14894	2068	1.36263	2068	1.40844	2068	1.65951	2068	1.40564	2068	1.60589	2068	1.46105	2068	1.69315
3002.44	2.34275	2064	1.51589	2064	1.48137	2064	2.18776	2064	2.2847	2064	2.4412	2064	2.15825	2064	2.15428	2064	1.36283	2064	1.40903	2064	1.65834	2064	1.40482	2064	1.60446	2064	1.46199	2064	1.68464
3000.38	2.33513	2060	1.51624	2060	1.48175	2060	2.18532	2060	2.28527	2060	2.43741	2060	2.16154	2060	2.16181	2060	1.36286	2060	1.4113	2060	1.6585	2060	1.40603	2060	1.60444	2060	1.46257	2060	1.6745
2998.32	2.33449	2056	1.51703	2056	1.4815	2056	2.18675	2056	2.28358	2056	2.44056	2056	2.16364	2056	2.16567	2056	1.36289	2056	1.41339	2056	1.65814	2056	1.40671	2056	1.60584	2056	1.46231	2056	1.66544
2996.26	2.3398	2052	1.51778	2052	1.48254	2052	2.18647	2052	2.28744	2052	2.44337	2052	2.15977	2052	2.16728	2052	1.36369	2052	1.41562	2052	1.65777	2052	1.40819	2052	1.60675	2052	1.46195	2052	1.6562
2994.2	2.34273	2048	1.51838	2048	1.48319	2048	2.18686	2048	2.28818	2048	2.43941	2048	2.15379	2048	2.17097	2048	1.36314	2048	1.41747	2048	1.65655	2048	1.40907	2048	1.60652	2048	1.46212	2048	1.64981
2992.14	2.33956	2044	1.51995	2044	1.48368	2044	2.18882	2044	2.28707	2044	2.45376	2044	2.15479	2044	2.17453	2044	1.36277	2044	1.41895	2044	1.65597	2044	1.40778	2044	1.60681	2044	1.46199	2044	1.64821
2990.08	2.34546	2040	1.51982	2040	1.48394	2040	2.19	2040	2.28343	2040	2.44325	2040	2.15509	2040	2.17983	2040	1.36358	2040	1.42119	2040	1.6567	2040	1.4064	2040	1.6069	2040	1.46231	2040	1.64478
2988.02	2.34539	2036	1.5193	2036	1.48434	2036	2.19134	2036	2.28428	2036	2.44346	2036	2.15549	2036	2.18416	2036	1.36415	2036	1.42248	2036	1.65816	2036	1.40819	2036	1.60757	2036	1.46277	2036	1.64591
2985.95	2.34245	2032	1.5201	2032	1.48493	2032	2.18714	2032	2.28908	2032	2.44218	2032	2.1561	2032	2.18678	2032	1.36413	2032	1.4242	2032	1.658	2032	1.40969	2032	1.60835	2032	1.46296	2032	1.6502
2983.89	2.34257	2028	1.52146	2028	1.48508	2028	2.18863	2028	2.29087	2028	2.44964	2028	2.16001	2028	2.19093	2028	1.36508	2028	1.42581	2028	1.65684	2028	1.40883	2028	1.60792	2028	1.46307	2028	1.6545
2981.83	2.34191	2024	1.52263	2024	1.48618	2024	2.18875	2024	2.28971	2024	2.44674	2024	2.15642	2024	2.19495	2024	1.3651	2024	1.42696	2024	1.65777	2024	1.40698	2024	1.60799	2024	1.46375	2024	1.66304
2979.77	2.34205	2020	1.52293	2020	1.48684	2020	2.18941	2020	2.28455	2020	2.44493	2020	2.1539	2020	2.19279	2020	1.36536	2020	1.42754	2020	1.65743	2020	1.40565	2020	1.60624	2020	1.46447	2020	1.67215
2977.71	2.33964	2016	1.52404	2016	1.48751	2016	2.18949	2016	2.28744	2016	2.44377	2016	2.15389	2016	2.18761	2016	1.36568	2016	1.42686	2016	1.65712	2016	1.40585	2016	1.60473	2016	1.46501	2016	1.67975
2975.65	2.33681	2012	1.52503	2012	1.48777	2012	2.18845	2012	2.28894	2012	2.43947	2012	2.15613	2012	2.18099	2012	1.36565	2012	1.42367	2012	1.65712	2012	1.40582	2012	1.60615	2012	1.46582	2012	1.68901
2973.59	2.3442	2008	1.52527	2008	1.48922	2008	2.18798	2008	2.288	2008	2.44413	2008	2.1571	2008	2.17059	2008	1.3666	2008	1.41857	2008	1.65547	2008	1.40559	2008	1.60564	2008	1.46697	2008	1.69724
2971.53	2.34702	2004	1.52574	2004	1.48931	2004	2.18812	2004	2.29215	2004	2.44819	2004	2.15518	2004	2.16177	2004	1.36738	2004	1.41317	2004	1.65628	2004	1.40575	2004	1.60556	2004	1.46732	2004	1.70367
2969.47	2.3466	2000	1.52699	2000	1.48969	2000	2.19031	2000	2.29241	2000	2.44924	2000	2.16078	2000	2.15423	2000	1.3675	2000	1.40844	2000	1.65671	2000	1.40741	2000	1.60607	2000	1.46701	2000	1.71267
2967.41	2.34858	1996	1.52784	1996	1.49036	1996	2.19027	1996	2.29016	1996	2.44656	1996	2.16263	1996	2.15052	1996	1.36867	1996	1.40609	1996	1.65612	1996	1.41054	1996	1.60748	1996	1.4673	1996	1.72154
2965.35	2.34904	1992	1.52855	1992	1.49029	1992	2.19166	1992	2.28979	1992	2.43801	1992	2.16186	1992	2.14769	1992	1.36906	1992	1.40356	1992	1.65582	1992	1.41048	1992	1.60875	1992	1.46748	1992	1.72811
2963.29	2.35064	1988	1.52925	1988	1.49051	1988	2.18905	1988	2.29201	1988	2.44573	1988	2.1603	1988	2.1468	1988	1.36995	1988	1.40229	1988	1.6563	1988	1.40892	1988	1.60914	1988	1.46901	1988	1.73252
2961.23	2.35218	1984	1.52947	1984	1.49171	1984	2.18826	1984	2.29175	1984	2.44728	1984	2.16175	1984	2.14821	1984	1.37059	1984	1.40123	1984	1.65613	1984	1.40754	1984	1.60835	1984	1.46988	1984	1.73711
2959.17	2.35407	1980	1.52991	1980	1.49316	1980	2.18945	1980	2.29049	1980	2.44852	1980	2.16263	1980	2.1466	1980	1.37096	1980	1.40129	1980	1.65652	1980	1.4063	1980	1.6072	1980	1.46985	1980	1.74
2957.11	2.35316	1976	1.53078	1976	1.49322	1976	2.19035	1976	2.28975	1976	2.44722	1976	2.16229	1976	2.14521	1976	1.37108	1976	1.40105	1976	1.65612	1976	1.40782	1976	1.60557	1976	1.47031	1976	1.74438
2955.05	2.356	1972	1.53094	1972	1.49299	1972	2.19315	1972	2.29189	1972	2.43656	1972	2.1643	1972	2.14722	1972	1.37153	1972	1.40205	1972	1.65637	1972	1.40843	1972	1.60636	1972	1.47036	1972	1.74716
2952.98	2.35251	1968	1.53257	1968	1.49405	1968	2.19178	1968	2.29232	1968	2.44198	1968	2.16225	1968	2.14915	1968	1.37221	1968	1.40435	1968	1.65687	1968	1.40726	1968	1.60656	1968	1.4709	1968	1.74756
2950.92	2.35666	1964	1.53382	1964	1.49476	1964	2.19252	1964	2.29366	1964	2.44403	1964	2.15978	1964	2.15315	1964	1.37198	1964	1.40741	1964	1.65796	1964	1.40762	1964	1.60882	1964	1.47178	1964	1.75039
2948.86	2.35909	1960	1.53421	1960	1.49464	1960	2.19235	1960	2.29567	1960	2.4474	1960	2.15812	1960	2.1524	1960	1.37241	1960	1.40857	1960	1.65745	1960	1.41006	1960	1.60894	1960	1.47223	1960	1.75061
2946.8	2.35994	1956	1.53503	1956	1.49587	1956	2.19205	1956	2.29552	1956	2.44723	1956	2.1592	1956	2.15419	1956	1.37267	1956	1.40848	1956	1.65764	1956	1.41213	1956	1.60969	1956	1.47207	1956	1.75035
2944.74	2.3574	1952	1.53588	1952	1.49691	1952	2.1893	1952	2.2953	1952	2.44818	1952	2.16237	1952	2.15573	1952	1.37231	1952	1.40755	1952	1.6565	1952	1.41184	1952	1.6099	1952	1.47336	1952	1.74951
2942.68	2.35909	1948	1.53804	1948	1.49737	1948	2.19028	1948	2.2955	1948	2.45194	1948	2.16443	1948	2.15196	1948	1.37269	1948	1.40689	1948	1.65698	1948	1.4105	1948	1.60968	1948	1.47374	1948	1.74902
2940.62	2.36033	1944	1.53852	1944	1.49898	1944	2.19361	1944	2.29122	1944	2.45197	1944	2.16227	1944	2.15272	1944	1.37211	1944	1.40792	1944	1.65526	1944	1.40895	1944	1.60756	1944	1.47291	1944	1.74941
2938.56	2.35689	1940	1.53926	1940	1.49885	1940	2.19714	1940	2.2891	1940	2.45111	1940	2.16176	1940	2.15196	1940	1.37144	1940	1.4088	1940	1.65435	1940	1.40996	1940	1.6101	1940	1.47354	1940	1.7486
2936.5	2.35775	1936	1.54133	1936	1.49992	1936	2.1948	1936	2.29061	1936	2.44884	1936	2.1626	1936	2.15718	1936	1.37098	1936	1.40936	1936	1.65367	1936	1.41301	1936	1.6108	1936	1.47437	1936	1.74795
2934.44	2.35739	1932	1.54187	1932	1.50087	1932	2.19398	1932	2.29096	1932	2.44408	1932	2.16071	1932	2.15725	1932	1.37024	1932	1.4106	1932	1.65189	1932	1.41455	1932	1.60988	1932	1.47615	1932	1.74611
2932.38	2.3634	1928	1.54299	1928	1.50193	1928	2.19406	1928	2.29234	1928	2.44923	1928	2.1603	1928	2.16183	1928	1.37046	1928	1.41208	1928	1.6524	1928	1.41557	1928	1.61239	1928	1.47709	1928	1.74211
2930.32	2.36522	1924	1.54462	1924	1.50236	1924	2.19364	1924	2.29622	1924	2.44625	1924	2.16139	1924	2.16334	1924	1.37075	1924	1.41281	1924	1.65289	1924	1.41739	1924	1.61293	1924	1.47718	1924	1.73959
2928.26	2.367	1920	1.5457	1920	1.50409	1920	2.19428	1920	2.29922	1920	2.44112	1920	2.16328	1920	2.16349	1920	1.37064	1920	1.41442	1920	1.65148	1920	1.42014	1920	1.61292	1920	1.4777	1920	1.73569
2926.2	2.36788	1916	1.54677	1916	1.50504	1916	2.19247	1916	2.29577	1916	2.44877	1916	2.16252	1916	2.16601	1916	1.3704	1916	1.41591	1916	1.6516	1916	1.42226	1916	1.61562	1916	1.4786	1916	1.73148
2924.13	2.36975	1912	1.54845	1912	1.50537	1912	2.19413	1912	2.29932	1912	2.45802	1912	2.16158	1912	2.17267	1912	1.37202	1912	1.41814	1912	1.65184	1912	1.42418	1912	1.61586	1912	1.47997	1912	1.72869
2922.07	2.36876	1908	1.5499	1908	1.50652	1908	2.19353	1908	2.29751	1908	2.45844	1908	2.16378	1908	2.17674	1908	1.37262	1908	1.42016	1908	1.65201	1908	1.42333	1908	1.61773	1908	1.4811	1908	1.72584
2920.01	2.3703	1904	1.55151	1904	1.50827	1904	2.19551	1904	2.29694	1904	2.45453	1904	2.16348	1904	2.17865	1904	1.37315	1904	1.42324	1904	1.65306	1904	1.42386	1904	1.61623	1904	1.48274	1904	1.72373
2917.95	2.36881	1900	1.55237	1900	1.50931	1900	2.19288	1900	2.29254	1900	2.44973	1900	2.16197	1900	2.18372	1900	1.37371	1900	1.42455	1900	1.65291	1900	1.42681	1900	1.61668	1900	1.48356	1900	1.72122
2915.89	2.37499	1896	1.55519	1896	1.51022	1896	2.19086	1896	2.29346	1896	2.44755	1896	2.16148	1896	2.18312	1896	1.37471	1896	1.42444	1896	1.65377	1896	1.43275	1896	1.61752	1896	1.48434	1896	1.72029
2913.83	2.37927	1892	1.55666	1892	1.51145	1892	2.19501	1892	2.29882	1892	2.44967	1892	2.16272	1892	2.18195	1892	1.37482	1892	1.42352	1892	1.65493	1892	1.43435	1892	1.61801	1892	1.48543	1892	1.72001
2911.77	2.37753	1888	1.55883	1888	1.51208	1888	2.19297	1888	2.29988	1888	2.44989	1888	2.16156	1888	2.17078	1888	1.37504	1888	1.41855	1888	1.65297	1888	1.42773	1888	1.61714	1888	1.4869	1888	1.71814
2909.71	2.38198	1884	1.56117	1884	1.51406	1884	2.19424	1884	2.29905	1884	2.45277	1884	2.16171	1884	2.16175	1884	1.37447	1884	1.41158	1884	1.65311	1884	1.4223	1884	1.61605	1884	1.48884	1884	1.72088
2907.65	2.38434	1880	1.56392	1880	1.5166	1880	2.19462	1880	2.29882	1880	2.45424	1880	2.16306	1880	2.15805	1880	1.37454	1880	1.40678	1880	1.65334	1880	1.42082	1880	1.61551	1880	1.49024	1880	1.72311
2905.59	2.39024	1876	1.56516	1876	1.51723	1876	2.1924	1876	2.30046	1876	2.45338	1876	2.16454	1876	2.15647	1876	1.37472	1876	1.40325	1876	1.65348	1876	1.42071	1876	1.61557	1876	1.49104	1876	1.72925
2903.53	2.39167	1872	1.56752	1872	1.5179	1872	2.19807	1872	2.3007	1872	2.45759	1872	2.1636	1872	2.15791	1872	1.37513	1872	1.40044	1872	1.65245	1872	1.42003	1872	1.61327	1872	1.49267	1872	1.73613
2901.47	2.39404	1868	1.57041	1868	1.51836	1868	2.1995	1868	2.29544	1868	2.4516	1868	2.16206	1868	2.15571	1868	1.3744	1868	1.39773	1868	1.65014	1868	1.41767	1868	1.61493	1868	1.49365	1868	1.74231
2899.41	2.39759	1864	1.57446	1864	1.52138	1864	2.19981	1864	2.30269	1864	2.4595	1864	2.16575	1864	2.15357	1864	1.37418	1864	1.39827	1864	1.65011	1864	1.41937	1864	1.6172	1864	1.49595	1864	1.75359
2897.34	2.404	1860	1.57722	1860	1.52291	1860	2.20104	1860	2.30494	1860	2.45803	1860	2.16721	1860	2.15273	1860	1.37463	1860	1.39832	1860	1.64997	1860	1.42338	1860	1.61734	1860	1.49789	1860	1.76242
2895.28	2.40113	1856	1.58019	1856	1.52503	1856	2.1995	1856	2.30395	1856	2.45089	1856	2.16628	1856	2.15331	1856	1.37455	1856	1.39943	1856	1.64878	1856	1.4269	1856	1.61833	1856	1.49936	1856	1.77192
2893.22	2.41093	1852	1.5833	1852	1.52629	1852	2.20079	1852	2.30945	1852	2.45225	1852	2.16811	1852	2.15148	1852	1.37501	1852	1.3992	1852	1.6497	1852	1.42822	1852	1.61889	1852	1.50171	1852	1.7796
2891.16	2.40926	1848	1.58607	1848	1.5274	1848	2.20423	1848	2.30532	1848	2.45285	1848	2.16943	1848	2.15319	1848	1.37627	1848	1.3987	1848	1.65015	1848	1.42742	1848	1.61714	1848	1.50351	1848	1.78722
2889.1	2.41165	1844	1.59098	1844	1.52752	1844	2.20469	1844	2.30121	1844	2.45356	1844	2.16857	1844	2.15019	1844	1.37647	1844	1.39911	1844	1.64888	1844	1.42633	1844	1.61908	1844	1.50476	1844	1.79147
2887.04	2.41756	1840	1.59652	1840	1.53095	1840	2.2046	1840	2.30363	1840	2.45148	1840	2.17234	1840	2.15054	1840	1.37694	1840	1.40247	1840	1.64993	1840	1.43135	1840	1.62261	1840	1.50773	1840	1.79753
2884.98	2.4193	1836	1.60053	1836	1.5338	1836	2.20403	1836	2.30419	1836	2.44558	1836	2.17241	1836	2.15675	1836	1.37858	1836	1.40407	1836	1.65035	1836	1.43503	1836	1.6224	1836	1.51056	1836	1.80121
2882.92	2.43434	1832	1.60459	1832	1.53636	1832	2.2008	1832	2.30373	1832	2.45058	1832	2.17197	1832	2.1567	1832	1.37976	1832	1.4063	1832	1.65199	1832	1.43659	1832	1.61996	1832	1.5128	1832	1.80474
2880.86	2.44001	1828	1.61202	1828	1.53779	1828	2.20247	1828	2.30835	1828	2.44966	1828	2.1727	1828	2.15783	1828	1.37924	1828	1.40856	1828	1.65114	1828	1.43284	1828	1.62108	1828	1.51493	1828	1.80822
2878.8	2.44069	1824	1.61823	1824	1.54022	1824	2.20739	1824	2.31049	1824	2.45124	1824	2.17495	1824	2.16523	1824	1.3802	1824	1.41374	1824	1.65086	1824	1.42804	1824	1.62126	1824	1.51849	1824	1.81043
2876.74	2.44951	1820	1.62492	1820	1.54411	1820	2.20773	1820	2.31252	1820	2.46035	1820	2.17697	1820	2.17132	1820	1.38177	1820	1.41674	1820	1.65035	1820	1.42589	1820	1.62069	1820	1.52215	1820	1.81743
2874.68	2.45486	1816	1.63349	1816	1.5473	1816	2.20885	1816	2.31428	1816	2.46848	1816	2.17656	1816	2.17292	1816	1.38208	1816	1.41491	1816	1.65058	1816	1.42437	1816	1.61907	1816	1.52573	1816	1.82008
2872.62	2.45782	1812	1.64099	1812	1.54958	1812	2.20935	1812	2.3113	1812	2.45894	1812	2.17704	1812	2.17601	1812	1.38261	1812	1.41242	1812	1.65187	1812	1.42349	1812	1.61831	1812	1.52938	1812	1.8244
2870.56	2.47062	1808	1.65207	1808	1.55355	1808	2.20803	1808	2.30759	1808	2.45684	1808	2.17824	1808	2.17909	1808	1.38254	1808	1.40953	1808	1.65152	1808	1.42277	1808	1.62034	1808	1.5333	1808	1.82957
2868.49	2.48057	1804	1.66218	1804	1.5565	1804	2.21135	1804	2.31924	1804	2.45982	1804	2.1778	1804	2.18073	1804	1.38341	1804	1.40893	1804	1.6514	1804	1.42309	1804	1.61904	1804	1.53823	1804	1.83628
2866.43	2.49429	1800	1.67393	1800	1.5586	1800	2.21477	1800	2.32133	1800	2.46934	1800	2.17665	1800	2.1818	1800	1.3833	1800	1.40825	1800	1.64938	1800	1.42458	1800	1.6199	1800	1.54348	1800	1.84393
2864.37	2.51413	1796	1.68962	1796	1.56174	1796	2.21628	1796	2.31793	1796	2.46654	1796	2.1816	1796	2.18522	1796	1.38388	1796	1.41006	1796	1.64798	1796	1.42703	1796	1.62067	1796	1.54881	1796	1.85187
2862.31	2.52931	1792	1.70856	1792	1.56454	1792	2.21763	1792	2.32453	1792	2.45793	1792	2.18656	1792	2.19418	1792	1.38406	1792	1.40994	1792	1.64792	1792	1.42709	1792	1.62284	1792	1.55565	1792	1.85836
2860.25	2.55586	1788	1.73116	1788	1.5688	1788	2.2216	1788	2.32646	1788	2.47887	1788	2.18846	1788	2.19708	1788	1.3841	1788	1.41092	1788	1.64881	1788	1.42977	1788	1.62616	1788	1.56531	1788	1.87226
2858.19	2.57931	1784	1.75815	1784	1.57414	1784	2.22446	1784	2.32768	1784	2.48405	1784	2.19214	1784	2.19544	1784	1.38489	1784	1.41046	1784	1.64993	1784	1.43229	1784	1.62431	1784	1.57483	1784	1.88133
2856.13	2.62014	1780	1.79607	1780	1.5783	1780	2.22073	1780	2.33046	1780	2.48097	1780	2.19226	1780	2.1936	1780	1.38399	1780	1.40899	1780	1.64964	1780	1.43307	1780	1.62511	1780	1.58543	1780	1.89514
2854.07	2.66319	1776	1.8418	1776	1.58265	1776	2.22245	1776	2.32984	1776	2.46858	1776	2.19631	1776	2.19984	1776	1.3838	1776	1.40819	1776	1.64975	1776	1.4347	1776	1.62399	1776	1.59858	1776	1.91325
2852.01	2.72486	1772	1.90883	1772	1.58671	1772	2.22349	1772	2.33505	1772	2.47216	1772	2.19667	1772	2.19896	1772	1.38236	1772	1.40915	1772	1.64718	1772	1.43447	1772	1.62374	1772	1.61534	1772	1.93092
2849.95	2.78236	1768	1.9734	1768	1.59313	1768	2.23105	1768	2.34502	1768	2.48484	1768	2.19851	1768	2.19889	1768	1.38133	1768	1.4116	1768	1.64756	1768	1.43711	1768	1.62933	1768	1.64048	1768	1.95478
2847.89	2.73127	1764	1.92403	1764	1.60324	1764	2.23961	1764	2.35385	1764	2.48723	1764	2.20602	1764	2.20308	1764	1.38231	1764	1.41247	1764	1.64883	1764	1.44184	1764	1.62751	1764	1.67012	1764	1.98415
2845.83	2.53714	1760	1.7202	1760	1.61027	1760	2.24118	1760	2.35657	1760	2.49521	1760	2.21383	1760	2.20418	1760	1.38148	1760	1.41323	1760	1.64828	1760	1.44583	1760	1.62765	1760	1.71334	1760	2.02928
2843.77	2.37265	1756	1.55397	1756	1.61633	1756	2.25209	1756	2.36316	1756	2.51207	1756	2.22446	1756	2.20926	1756	1.38073	1756	1.41535	1756	1.64815	1756	1.45009	1756	1.62594	1756	1.77974	1756	2.08647
2841.71	2.3025	1752	1.46514	1752	1.62336	1752	2.26769	1752	2.37077	1752	2.52456	1752	2.23072	1752	2.2157	1752	1.38166	1752	1.41606	1752	1.64792	1752	1.4512	1752	1.61807	1752	1.86802	1752	2.16032
2839.64	2.25059	1748	1.40783	1748	1.63251	1748	2.27673	1748	2.37861	1748	2.52179	1748	2.24154	1748	2.21727	1748	1.38011	1748	1.41643	1748	1.64636	1748	1.44954	1748	1.61293	1748	1.95835	1748	2.29035
2837.59	2.22054	1744	1.3705	1744	1.64664	1744	2.28325	1744	2.38435	1744	2.52653	1744	2.25231	1744	2.2204	1744	1.37935	1744	1.41796	1744	1.64509	1744	1.45098	1744	1.60559	1744	1.85633	1744	2.39663
2835.52	2.19791	1740	1.34402	1740	1.65935	1740	2.27922	1740	2.38228	1740	2.51266	1740	2.24172	1740	2.2135	1740	1.37693	1740	1.41927	1740	1.64312	1740	1.44906	1740	1.59883	1740	1.60998	1740	2.25731
2833.46	2.18543	1736	1.32844	1736	1.66341	1736	2.26473	1736	2.36111	1736	2.49473	1736	2.21587	1736	2.20659	1736	1.37425	1736	1.41952	1736	1.64264	1736	1.44735	1736	1.59376	1736	1.42303	1736	1.98041
2831.4	2.17537	1732	1.31912	1732	1.63868	1732	2.23143	1732	2.3325	1732	2.47668	1732	2.17775	1732	2.20268	1732	1.36886	1732	1.41676	1732	1.64137	1732	1.44568	1732	1.59989	1732	1.26516	1732	1.66119
2829.34	2.16211	1728	1.31127	1728	1.60359	1728	2.20606	1728	2.31686	1728	2.44675	1728	2.15626	1728	2.20867	1728	1.36584	1728	1.41772	1728	1.64269	1728	1.45032	1728	1.60041	1728	1.1845	1728	1.48118
2827.28	2.14457	1724	1.30387	1724	1.57733	1724	2.17469	1724	2.28586	1724	2.42528	1724	2.13686	1724	2.21169	1724	1.36383	1724	1.41849	1724	1.64443	1724	1.45556	1724	1.59878	1724	1.14655	1724	1.35888
2825.22	2.13233	1720	1.29695	1720	1.56083	1720	2.15657	1720	2.26447	1720	2.3997	1720	2.12277	1720	2.21516	1720	1.36135	1720	1.41989	1720	1.64488	1720	1.46127	1720	1.59474	1720	1.1455	1720	1.28378
2823.16	2.1167	1716	1.29745	1716	1.54861	1716	2.13821	1716	2.25159	1716	2.38177	1716	2.1047	1716	2.20514	1716	1.35771	1716	1.4182	1716	1.64148	1716	1.46449	1716	1.59917	1716	1.17811	1716	1.25097
2821.1	2.12567	1712	1.30329	1712	1.55191	1712	2.13007	1712	2.24598	1712	2.38082	1712	2.10501	1712	2.20936	1712	1.3556	1712	1.42092	1712	1.64211	1712	1.47167	1712	1.60253	1712	1.21879	1712	1.29304
2819.04	2.13811	1708	1.31102	1708	1.56323	1708	2.1344	1708	2.25354	1708	2.39022	1708	2.11315	1708	2.21104	1708	1.35465	1708	1.42115	1708	1.64468	1708	1.47812	1708	1.59923	1708	1.25154	1708	1.35869
2816.98	2.15157	1704	1.32543	1704	1.57982	1704	2.1403	1704	2.26408	1704	2.38917	1704	2.12021	1704	2.20721	1704	1.35248	1704	1.4212	1704	1.64313	1704	1.48335	1704	1.59772	1704	1.27941	1704	1.42296
2814.92	2.17256	1700	1.34053	1700	1.6043	1700	2.15806	1700	2.26614	1700	2.39652	1700	2.12662	1700	2.20426	1700	1.35272	1700	1.42197	1700	1.64234	1700	1.48593	1700	1.59567	1700	1.30085	1700	1.47078
2812.86	2.18156	1696	1.35877	1696	1.64214	1696	2.15665	1696	2.27062	1696	2.39685	1696	2.14149	1696	2.19935	1696	1.35264	1696	1.42182	1696	1.64016	1696	1.48696	1696	1.60138	1696	1.31994	1696	1.50962
2810.8	2.19284	1692	1.37312	1692	1.68934	1692	2.16043	1692	2.28136	1692	2.41408	1692	2.13975	1692	2.20425	1692	1.35398	1692	1.42163	1692	1.64128	1692	1.48905	1692	1.60226	1692	1.33369	1692	1.53811
2808.74	2.20795	1688	1.38304	1688	1.74355	1688	2.16537	1688	2.28717	1688	2.41642	1688	2.14208	1688	2.21019	1688	1.35606	1688	1.42138	1688	1.64142	1688	1.48959	1688	1.59571	1688	1.34332	1688	1.55573
2806.67	2.2228	1684	1.39432	1684	1.81985	1684	2.1659	1684	2.26941	1684	2.41506	1684	2.14151	1684	2.20525	1684	1.35713	1684	1.421	1684	1.63957	1684	1.48515	1684	1.59657	1684	1.35107	1684	1.56737
2804.61	2.23255	1680	1.40651	1680	1.87559	1680	2.16568	1680	2.2803	1680	2.42642	1680	2.1384	1680	2.20316	1680	1.35687	1680	1.42122	1680	1.63863	1680	1.48251	1680	1.60212	1680	1.35889	1680	1.58206
2802.55	2.24544	1676	1.41308	1676	1.87534	1676	2.16326	1676	2.27897	1676	2.42182	1676	2.14228	1676	2.2034	1676	1.3586	1676	1.41971	1676	1.6386	1676	1.4809	1676	1.59374	1676	1.36661	1676	1.59237
2800.49	2.25125	1672	1.42071	1672	1.81572	1672	2.16095	1672	2.27568	1672	2.41051	1672	2.13511	1672	2.20436	1672	1.35916	1672	1.42048	1672	1.63758	1672	1.47867	1672	1.59219	1672	1.37319	1672	1.60102
2798.43	2.25499	1668	1.42907	1668	1.70608	1668	2.15479	1668	2.26921	1668	2.41971	1668	2.13348	1668	2.20036	1668	1.35922	1668	1.42032	1668	1.63619	1668	1.47715	1668	1.59365	1668	1.37958	1668	1.61014
2796.37	2.25582	1664	1.4338	1664	1.60757	1664	2.15172	1664	2.26128	1664	2.42424	1664	2.13316	1664	2.2002	1664	1.35939	1664	1.42112	1664	1.63582	1664	1.47905	1664	1.58962	1664	1.38456	1664	1.61806
2794.31	2.26557	1660	1.43939	1660	1.50837	1660	2.14064	1660	2.25328	1660	2.42186	1660	2.12245	1660	2.19727	1660	1.35828	1660	1.42177	1660	1.63383	1660	1.47958	1660	1.59101	1660	1.38993	1660	1.62571
2792.25	2.27275	1656	1.44156	1656	1.44514	1656	2.13171	1656	2.24811	1656	2.41048	1656	2.11547	1656	2.21013	1656	1.36071	1656	1.42282	1656	1.63507	1656	1.48322	1656	1.58138	1656	1.39362	1656	1.63254
2790.19	2.27654	1652	1.44823	1652	1.36289	1652	2.12223	1652	2.23464	1652	2.4074	1652	2.10892	1652	2.19806	1652	1.36057	1652	1.42257	1652	1.6295	1652	1.48964	1652	1.58744	1652	1.39456	1652	1.63652
2788.13	2.28215	1648	1.44964	1648	1.3161	1648	2.12356	1648	2.23377	1648	2.40167	1648	2.10501	1648	2.19766	1648	1.36144	1648	1.42233	1648	1.62697	1648	1.49463	1648	1.58511	1648	1.39876	1648	1.64431
2786.07	2.28373	1644	1.4534	1644	1.26678	1644	2.1184	1644	2.22076	1644	2.40991	1644	2.09836	1644	2.19645	1644	1.36152	1644	1.42271	1644	1.62712	1644	1.49583	1644	1.59159	1644	1.4028	1644	1.65194
2784.01	2.28375	1640	1.45413	1640	1.23963	1640	2.12564	1640	2.22543	1640	2.40873	1640	2.09927	1640	2.20294	1640	1.36316	1640	1.423	1640	1.63125	1640	1.49688	1640	1.58732	1640	1.40756	1640	1.65912
2781.95	2.27866	1636	1.45636	1636	1.21986	1636	2.12725	1636	2.22405	1636	2.42116	1636	2.09422	1636	2.19774	1636	1.36146	1636	1.42286	1636	1.63254	1636	1.49545	1636	1.58492	1636	1.4092	1636	1.66131
2779.89	2.28535	1632	1.45883	1632	1.2124	1632	2.1201	1632	2.22189	1632	2.42444	1632	2.09498	1632	2.19585	1632	1.35729	1632	1.42348	1632	1.63108	1632	1.49639	1632	1.59069	1632	1.41229	1632	1.66962
2777.82	2.29576	1628	1.45978	1628	1.21901	1628	2.12081	1628	2.22401	1628	2.41319	1628	2.09585	1628	2.2005	1628	1.35913	1628	1.4246	1628	1.63343	1628	1.49706	1628	1.58604	1628	1.41579	1628	1.67407
2775.76	2.301	1624	1.46136	1624	1.23507	1624	2.12099	1624	2.22261	1624	2.41542	1624	2.0987	1624	2.20084	1624	1.36094	1624	1.42406	1624	1.63632	1624	1.49484	1624	1.58639	1624	1.41741	1624	1.67867
2773.7	2.29691	1620	1.46411	1620	1.25507	1620	2.12207	1620	2.21863	1620	2.41767	1620	2.09678	1620	2.19941	1620	1.36173	1620	1.42398	1620	1.63818	1620	1.4912	1620	1.58757	1620	1.41948	1620	1.68646
2771.64	2.30137	1616	1.46633	1616	1.27836	1616	2.12834	1616	2.22298	1616	2.41457	1616	2.09593	1616	2.19491	1616	1.36289	1616	1.42386	1616	1.63975	1616	1.48932	1616	1.58964	1616	1.42294	1616	1.68938
2769.58	2.30421	1612	1.47111	1612	1.29676	1612	2.12887	1612	2.22567	1612	2.41268	1612	2.10024	1612	2.19526	1612	1.36477	1612	1.4236	1612	1.64398	1612	1.49271	1612	1.5933	1612	1.42562	1612	1.69255
2767.52	2.30956	1608	1.47538	1608	1.31372	1608	2.13203	1608	2.22701	1608	2.41494	1608	2.10343	1608	2.19859	1608	1.36865	1608	1.42431	1608	1.65123	1608	1.49569	1608	1.59247	1608	1.42713	1608	1.69271
2765.46	2.3175	1604	1.47866	1604	1.32806	1604	2.13441	1604	2.22982	1604	2.41528	1604	2.1061	1604	2.20122	1604	1.36801	1604	1.4244	1604	1.64854	1604	1.49426	1604	1.59295	1604	1.42857	1604	1.69609
2763.4	2.31376	1600	1.47536	1600	1.34002	1600	2.13334	1600	2.23362	1600	2.42233	1600	2.10471	1600	2.20263	1600	1.36137	1600	1.42451	1600	1.63089	1600	1.48891	1600	1.59424	1600	1.43113	1600	1.70045
2761.34	2.31029	1596	1.47316	1596	1.35057	1596	2.12864	1596	2.23147	1596	2.42073	1596	2.10342	1596	2.19896	1596	1.36051	1596	1.42451	1596	1.62275	1596	1.48497	1596	1.59311	1596	1.43306	1596	1.70491
2759.28	2.31333	1592	1.47731	1592	1.35995	1592	2.13288	1592	2.23443	1592	2.41259	1592	2.10355	1592	2.2014	1592	1.36296	1592	1.42407	1592	1.62265	1592	1.482	1592	1.59409	1592	1.43531	1592	1.71106
2757.22	2.3183	1588	1.48268	1588	1.36927	1588	2.13729	1588	2.23598	1588	2.41081	1588	2.10529	1588	2.20105	1588	1.36593	1588	1.42418	1588	1.62591	1588	1.47774	1588	1.59364	1588	1.43697	1588	1.71804
2755.16	2.32355	1584	1.48688	1584	1.37716	1584	2.13684	1584	2.24186	1584	2.40749	1584	2.10997	1584	2.20655	1584	1.36684	1584	1.42299	1584	1.62618	1584	1.47372	1584	1.59236	1584	1.43835	1584	1.72209
2753.1	2.32405	1580	1.48662	1580	1.38438	1580	2.13865	1580	2.24406	1580	2.40912	1580	2.11027	1580	2.2074	1580	1.36562	1580	1.42161	1580	1.62195	1580	1.47336	1580	1.58887	1580	1.43862	1580	1.72063
2751.03	2.32665	1576	1.48539	1576	1.39063	1576	2.14245	1576	2.23565	1576	2.40264	1576	2.10376	1576	2.20333	1576	1.36781	1576	1.42086	1576	1.62072	1576	1.47853	1576	1.58747	1576	1.43903	1576	1.71072
2748.97	2.32546	1572	1.48931	1572	1.39544	1572	2.14086	1572	2.23394	1572	2.40265	1572	2.10459	1572	2.20529	1572	1.36982	1572	1.42212	1572	1.62209	1572	1.48702	1572	1.59052	1572	1.44312	1572	1.71078
2746.91	2.32267	1568	1.49576	1568	1.40105	1568	2.13492	1568	2.23479	1568	2.389	1568	2.10763	1568	2.20382	1568	1.37243	1568	1.42319	1568	1.62447	1568	1.4943	1568	1.59264	1568	1.44736	1568	1.71355
2744.85	2.3223	1564	1.49864	1564	1.405	1564	2.13442	1564	2.23791	1564	2.39687	1564	2.10527	1564	2.20396	1564	1.3741	1564	1.42499	1564	1.62561	1564	1.49709	1564	1.59301	1564	1.45143	1564	1.71865
2742.79	2.33292	1560	1.49914	1560	1.41065	1560	2.13855	1560	2.23838	1560	2.40201	1560	2.10886	1560	2.21398	1560	1.37856	1560	1.42836	1560	1.62525	1560	1.50095	1560	1.58357	1560	1.45487	1560	1.71683
2740.73	2.33646	1556	1.50959	1556	1.41236	1556	2.13321	1556	2.23398	1556	2.40395	1556	2.10372	1556	2.19686	1556	1.37375	1556	1.42505	1556	1.62573	1556	1.50445	1556	1.59758	1556	1.45272	1556	1.72486
2738.67	2.33312	1552	1.51218	1552	1.41496	1552	2.1309	1552	2.23124	1552	2.39985	1552	2.09865	1552	2.20159	1552	1.37189	1552	1.42556	1552	1.6271	1552	1.50789	1552	1.59532	1552	1.45565	1552	1.73063
2736.61	2.34085	1548	1.5144	1548	1.41877	1548	2.12811	1548	2.22693	1548	2.39791	1548	2.09845	1548	2.20349	1548	1.37058	1548	1.4255	1548	1.6278	1548	1.50771	1548	1.59317	1548	1.45815	1548	1.73414
2734.55	2.35314	1544	1.517	1544	1.42284	1544	2.13513	1544	2.22441	1544	2.3983	1544	2.09939	1544	2.2079	1544	1.37259	1544	1.42466	1544	1.62815	1544	1.50476	1544	1.58693	1544	1.45704	1544	1.73432
2732.49	2.35372	1540	1.5222	1540	1.42812	1540	2.13555	1540	2.22172	1540	2.39056	1540	2.09254	1540	2.2028	1540	1.3743	1540	1.42392	1540	1.62551	1540	1.5048	1540	1.59307	1540	1.45534	1540	1.73809
2730.43	2.34329	1536	1.5254	1536	1.43195	1536	2.13352	1536	2.22562	1536	2.40758	1536	2.09251	1536	2.20849	1536	1.37373	1536	1.42471	1536	1.62559	1536	1.50783	1536	1.59811	1536	1.46079	1536	1.74559
2728.37	2.3511	1532	1.52874	1532	1.4374	1532	2.13472	1532	2.22969	1532	2.4114	1532	2.097	1532	2.20431	1532	1.37544	1532	1.42734	1532	1.62914	1532	1.51038	1532	1.60105	1532	1.46844	1532	1.74802
2726.31	2.35551	1528	1.53221	1528	1.4406	1528	2.13417	1528	2.23893	1528	2.40849	1528	2.09597	1528	2.20704	1528	1.37788	1528	1.42985	1528	1.63357	1528	1.51222	1528	1.60198	1528	1.47339	1528	1.75202
2724.25	2.35349	1524	1.53314	1524	1.44494	1524	2.14115	1524	2.23435	1524	2.40379	1524	2.09947	1524	2.21227	1524	1.37998	1524	1.43069	1524	1.6356	1524	1.51832	1524	1.60229	1524	1.47837	1524	1.75672
2722.18	2.35702	1520	1.5389	1520	1.44952	1520	2.14329	1520	2.23651	1520	2.41921	1520	2.10579	1520	2.21789	1520	1.38093	1520	1.43217	1520	1.63544	1520	1.53159	1520	1.60827	1520	1.48495	1520	1.76218
2720.12	2.37004	1516	1.54397	1516	1.45408	1516	2.14436	1516	2.24517	1516	2.42062	1516	2.10432	1516	2.21279	1516	1.38312	1516	1.43377	1516	1.63781	1516	1.54379	1516	1.61129	1516	1.49136	1516	1.77031
2718.06	2.37824	1512	1.54683	1512	1.45923	1512	2.14634	1512	2.24819	1512	2.41711	1512	2.10335	1512	2.21973	1512	1.3876	1512	1.43503	1512	1.64108	1512	1.55386	1512	1.61117	1512	1.49821	1512	1.782
2716	2.37156	1508	1.55139	1508	1.46503	1508	2.15105	1508	2.23769	1508	2.42054	1508	2.10495	1508	2.22995	1508	1.39394	1508	1.43751	1508	1.64915	1508	1.56726	1508	1.60833	1508	1.50505	1508	1.78183
2713.94	2.37929	1504	1.55794	1504	1.46851	1504	2.14296	1504	2.24161	1504	2.42038	1504	2.10161	1504	2.22688	1504	1.39862	1504	1.43661	1504	1.6563	1504	1.58676	1504	1.62533	1504	1.51831	1504	1.74852
2711.88	2.38495	1500	1.55865	1500	1.47321	1500	2.14926	1500	2.24744	1500	2.40822	1500	2.10861	1500	2.23265	1500	1.40917	1500	1.43889	1500	1.67184	1500	1.60317	1500	1.62063	1500	1.53145	1500	1.74647
2709.82	2.39079	1496	1.5655	1496	1.47949	1496	2.1494	1496	2.25657	1496	2.42309	1496	2.10906	1496	2.22424	1496	1.40457	1496	1.44124	1496	1.67558	1496	1.62302	1496	1.6264	1496	1.55043	1496	1.76045
2707.76	2.40461	1492	1.56981	1492	1.48446	1492	2.15649	1492	2.2582	1492	2.4247	1492	2.11672	1492	2.22995	1492	1.37923	1492	1.44333	1492	1.62249	1492	1.6399	1492	1.62591	1492	1.55947	1492	1.77009
2705.7	2.39739	1488	1.5742	1488	1.49073	1488	2.15819	1488	2.25701	1488	2.42944	1488	2.1179	1488	2.23547	1488	1.3812	1488	1.44786	1488	1.59721	1488	1.66317	1488	1.63347	1488	1.53947	1488	1.78216
2703.64	2.39534	1484	1.5786	1484	1.49634	1484	2.16391	1484	2.26448	1484	2.43046	1484	2.12326	1484	2.24111	1484	1.39288	1484	1.45297	1484	1.60709	1484	1.68283	1484	1.63896	1484	1.51421	1484	1.79426
2701.58	2.40721	1480	1.58264	1480	1.50034	1480	2.16909	1480	2.26451	1480	2.42805	1480	2.12873	1480	2.25901	1480	1.39649	1480	1.46152	1480	1.61613	1480	1.70053	1480	1.64344	1480	1.49707	1480	1.80106
2699.52	2.42708	1476	1.58666	1476	1.50266	1476	2.17345	1476	2.26792	1476	2.42579	1476	2.13152	1476	2.28346	1476	1.38572	1476	1.47461	1476	1.62309	1476	1.71566	1476	1.64592	1476	1.48765	1476	1.80111
2697.46	2.43895	1472	1.59365	1472	1.50016	1472	2.16519	1472	2.26741	1472	2.42832	1472	2.1255	1472	2.2495	1472	1.37115	1472	1.45522	1472	1.62588	1472	1.72669	1472	1.65846	1472	1.48503	1472	1.79369
2695.4	2.42387	1468	1.59546	1468	1.49687	1468	2.16364	1468	2.26778	1468	2.41832	1468	2.12424	1468	2.2237	1468	1.37204	1468	1.44942	1468	1.62893	1468	1.73093	1468	1.66171	1468	1.49058	1468	1.79593
2693.34	2.41637	1464	1.59743	1464	1.49628	1464	2.15224	1464	2.25888	1464	2.40501	1464	2.10999	1464	2.20036	1464	1.38133	1464	1.43517	1464	1.63833	1464	1.71854	1464	1.64994	1464	1.49741	1464	1.80113
2691.28	2.42216	1460	1.59958	1460	1.49944	1460	2.14869	1460	2.2534	1460	2.41393	1460	2.11036	1460	2.17403	1460	1.39312	1460	1.40369	1460	1.65223	1460	1.69345	1460	1.62789	1460	1.5	1460	1.80527
2689.21	2.42289	1456	1.60378	1456	1.50103	1456	2.13918	1456	2.24487	1456	2.41225	1456	2.10142	1456	2.17324	1456	1.38902	1456	1.39871	1456	1.663	1456	1.66014	1456	1.60784	1456	1.49279	1456	1.79864
2687.15	2.43223	1452	1.60438	1452	1.49818	1452	2.14024	1452	2.24395	1452	2.40657	1452	2.09948	1452	2.17927	1452	1.35647	1452	1.39619	1452	1.61815	1452	1.63975	1452	1.58602	1452	1.47735	1452	1.79705
2685.09	2.42339	1448	1.60028	1448	1.49542	1448	2.13863	1448	2.23888	1448	2.40854	1448	2.1006	1448	2.18257	1448	1.34267	1448	1.3944	1448	1.58897	1448	1.61907	1448	1.56664	1448	1.45221	1448	1.79749
2683.03	2.41199	1444	1.59552	1444	1.4935	1444	2.13745	1444	2.2396	1444	2.41667	1444	2.09949	1444	2.18678	1444	1.34191	1444	1.39542	1444	1.58846	1444	1.61716	1444	1.56449	1444	1.43419	1444	1.80457
2680.97	2.41356	1440	1.5951	1440	1.49541	1440	2.14031	1440	2.24169	1440	2.42129	1440	2.10339	1440	2.18652	1440	1.34454	1440	1.39926	1440	1.59026	1440	1.62861	1440	1.56615	1440	1.42735	1440	1.80878
2678.91	2.42099	1436	1.59519	1436	1.49952	1436	2.1434	1436	2.24144	1436	2.41028	1436	2.10897	1436	2.18233	1436	1.34854	1436	1.40116	1436	1.59121	1436	1.63281	1436	1.5687	1436	1.40298	1436	1.81364
2676.85	2.40878	1432	1.58983	1432	1.50196	1432	2.13818	1432	2.23797	1432	2.41116	1432	2.10459	1432	2.18794	1432	1.35173	1432	1.40186	1432	1.5933	1432	1.63112	1432	1.56928	1432	1.3737	1432	1.82443
2674.79	2.40646	1428	1.58672	1428	1.50194	1428	2.13244	1428	2.23708	1428	2.40549	1428	2.1009	1428	2.18649	1428	1.35421	1428	1.4041	1428	1.59582	1428	1.63059	1428	1.57474	1428	1.36824	1428	1.84362
2672.73	2.41335	1424	1.58661	1424	1.50212	1424	2.12572	1424	2.23021	1424	2.39043	1424	2.09454	1424	2.19074	1424	1.35672	1424	1.40648	1424	1.59787	1424	1.62824	1424	1.57946	1424	1.38052	1424	1.86933
2670.67	2.41436	1420	1.59058	1420	1.50475	1420	2.12436	1420	2.22268	1420	2.39597	1420	2.09171	1420	2.19718	1420	1.3596	1420	1.40926	1420	1.60128	1420	1.62743	1420	1.58012	1420	1.39815	1420	1.90125
2668.61	2.42948	1416	1.60055	1416	1.50426	1416	2.12495	1416	2.22548	1416	2.39574	1416	2.09083	1416	2.19419	1416	1.3597	1416	1.41105	1416	1.60362	1416	1.62431	1416	1.58635	1416	1.41516	1416	1.94304
2666.55	2.44243	1412	1.60951	1412	1.49811	1412	2.13355	1412	2.2331	1412	2.39872	1412	2.09402	1412	2.19528	1412	1.36024	1412	1.4127	1412	1.60503	1412	1.62475	1412	1.5868	1412	1.4301	1412	1.89633
2664.49	2.4554	1408	1.62155	1408	1.49766	1408	2.13337	1408	2.23537	1408	2.40025	1408	2.1003	1408	2.20073	1408	1.36243	1408	1.41529	1408	1.60645	1408	1.62937	1408	1.5898	1408	1.44384	1408	1.78678
2662.43	2.47365	1404	1.63984	1404	1.50291	1404	2.13563	1404	2.23747	1404	2.40758	1404	2.09979	1404	2.20123	1404	1.36574	1404	1.4174	1404	1.60934	1404	1.63555	1404	1.5937	1404	1.45452	1404	1.75244
2660.36	2.49386	1400	1.65977	1400	1.51142	1400	2.14345	1400	2.24376	1400	2.41732	1400	2.10423	1400	2.20505	1400	1.36855	1400	1.41894	1400	1.61043	1400	1.6443	1400	1.59597	1400	1.46097	1400	1.77118
2658.3	2.51706	1396	1.68359	1396	1.52511	1396	2.14631	1396	2.2462	1396	2.42479	1396	2.11101	1396	2.20495	1396	1.36686	1396	1.42146	1396	1.61136	1396	1.65899	1396	1.6026	1396	1.46472	1396	1.79666
2656.24	2.52831	1392	1.7015	1392	1.53031	1392	2.15316	1392	2.25331	1392	2.42389	1392	2.11727	1392	2.20634	1392	1.36291	1392	1.42401	1392	1.61422	1392	1.67586	1392	1.6118	1392	1.46401	1392	1.82142
2654.18	2.53255	1388	1.70817	1388	1.52691	1388	2.15988	1388	2.24851	1388	2.42786	1388	2.11796	1388	2.21042	1388	1.36164	1388	1.42922	1388	1.61493	1388	1.69852	1388	1.62113	1388	1.45473	1388	1.84188
2652.12	2.52008	1384	1.69831	1384	1.53026	1384	2.15922	1384	2.24998	1384	2.42785	1384	2.11674	1384	2.20887	1384	1.3621	1384	1.43623	1384	1.61508	1384	1.72665	1384	1.64394	1384	1.44117	1384	1.85892
2650.06	2.49921	1380	1.66483	1380	1.53014	1380	2.15038	1380	2.24828	1380	2.41819	1380	2.11378	1380	2.20692	1380	1.36281	1380	1.43529	1380	1.61477	1380	1.72911	1380	1.64233	1380	1.43725	1380	1.86968
2648	2.46351	1376	1.62191	1376	1.52437	1376	2.14415	1376	2.24309	1376	2.41119	1376	2.10457	1376	2.20313	1376	1.36307	1376	1.41038	1376	1.61248	1376	1.6349	1376	1.57709	1376	1.44174	1376	1.87748
2645.94	2.40579	1372	1.5663	1372	1.51448	1372	2.14642	1372	2.24634	1372	2.41559	1372	2.10321	1372	2.19843	1372	1.36256	1372	1.39493	1372	1.61001	1372	1.58057	1372	1.54082	1372	1.44926	1372	1.88238
2643.88	2.3324	1368	1.49805	1368	1.50761	1368	2.14794	1368	2.24745	1368	2.42471	1368	2.10806	1368	2.20069	1368	1.36316	1368	1.4006	1368	1.60849	1368	1.60525	1368	1.55024	1368	1.45337	1368	1.88655
2641.82	2.2918	1364	1.45584	1364	1.50906	1364	2.14975	1364	2.24672	1364	2.42597	1364	2.1113	1364	2.20641	1364	1.36192	1364	1.40611	1364	1.60812	1364	1.62397	1364	1.5603	1364	1.45408	1364	1.9018
2639.76	2.29417	1360	1.45767	1360	1.51462	1360	2.14981	1360	2.25058	1360	2.40944	1360	2.1128	1360	2.20417	1360	1.35979	1360	1.40738	1360	1.60649	1360	1.63044	1360	1.56796	1360	1.45579	1360	1.94054
2637.7	2.32204	1356	1.48583	1356	1.52306	1356	2.15338	1356	2.25822	1356	2.41568	1356	2.11418	1356	2.20337	1356	1.36016	1356	1.40558	1356	1.60665	1356	1.6268	1356	1.5646	1356	1.46005	1356	1.98547
2635.64	2.36121	1352	1.52329	1352	1.53306	1352	2.15773	1352	2.25629	1352	2.42294	1352	2.12075	1352	2.20327	1352	1.36117	1352	1.40634	1352	1.60741	1352	1.62574	1352	1.56485	1352	1.46615	1352	2.04239
2633.57	2.39461	1348	1.55783	1348	1.54326	1348	2.1636	1348	2.26606	1348	2.43097	1348	2.12242	1348	2.20409	1348	1.36133	1348	1.40772	1348	1.60553	1348	1.61913	1348	1.56686	1348	1.47091	1348	2.0961
2631.51	2.42229	1344	1.58641	1344	1.5534	1344	2.17034	1344	2.26978	1344	2.43907	1344	2.12924	1344	2.20001	1344	1.36171	1344	1.40843	1344	1.60526	1344	1.60646	1344	1.57089	1344	1.47602	1344	2.03403
2629.45	2.44625	1340	1.61024	1340	1.56404	1340	2.17678	1340	2.26741	1340	2.44372	1340	2.13652	1340	2.20046	1340	1.36241	1340	1.4096	1340	1.60599	1340	1.5985	1340	1.57337	1340	1.4807	1340	1.83877
2627.39	2.47482	1336	1.63542	1336	1.57574	1336	2.17938	1336	2.27353	1336	2.44685	1336	2.13937	1336	2.20049	1336	1.36298	1336	1.41116	1336	1.60644	1336	1.59848	1336	1.57779	1336	1.48774	1336	1.75699
2625.33	2.50744	1332	1.65905	1332	1.58517	1332	2.17826	1332	2.27813	1332	2.4565	1332	2.14374	1332	2.20704	1332	1.36369	1332	1.41186	1332	1.60692	1332	1.61319	1332	1.5783	1332	1.49483	1332	1.80466
2623.27	2.5243	1328	1.68033	1328	1.59052	1328	2.17638	1328	2.27571	1328	2.46241	1328	2.14058	1328	2.20884	1328	1.3638	1328	1.41234	1328	1.60442	1328	1.62209	1328	1.5771	1328	1.50157	1328	1.8932
2621.21	2.54965	1324	1.70163	1324	1.59024	1324	2.17296	1324	2.27768	1324	2.46608	1324	2.13536	1324	2.2086	1324	1.36306	1324	1.41196	1324	1.6023	1324	1.60495	1324	1.57752	1324	1.50814	1324	1.97548
2619.15	2.57889	1320	1.72616	1320	1.59757	1320	2.17259	1320	2.27412	1320	2.45536	1320	2.1331	1320	2.20389	1320	1.36156	1320	1.41362	1320	1.60288	1320	1.5786	1320	1.57831	1320	1.51434	1320	2.04363
2617.09	2.60983	1316	1.75585	1316	1.61477	1316	2.18027	1316	2.27429	1316	2.45503	1316	2.1398	1316	2.20371	1316	1.36046	1316	1.41409	1316	1.60317	1316	1.5648	1316	1.57899	1316	1.52217	1316	2.11331
2615.03	2.65561	1312	1.79387	1312	1.63929	1312	2.19357	1312	2.284	1312	2.47547	1312	2.14934	1312	2.20482	1312	1.3594	1312	1.41473	1312	1.60238	1312	1.57306	1312	1.58088	1312	1.53089	1312	2.18262
2612.97	2.69263	1308	1.82627	1308	1.6748	1308	2.20529	1308	2.29439	1308	2.49803	1308	2.1621	1308	2.20866	1308	1.35798	1308	1.41491	1308	1.60228	1308	1.60802	1308	1.58508	1308	1.54356	1308	2.23456
2610.91	2.6842	1304	1.82957	1304	1.72968	1304	2.21551	1304	2.31036	1304	2.50276	1304	2.17711	1304	2.20731	1304	1.35776	1304	1.41382	1304	1.60279	1304	1.63257	1304	1.58239	1304	1.55551	1304	2.27959
2608.85	2.61212	1300	1.79902	1300	1.8117	1300	2.2251	1300	2.3177	1300	2.51351	1300	2.17994	1300	2.21029	1300	1.35847	1300	1.41337	1300	1.60252	1300	1.62576	1300	1.58022	1300	1.56866	1300	2.27341
2606.79	2.54354	1296	1.75266	1296	1.89988	1296	2.21563	1296	2.31143	1296	2.5098	1296	2.17684	1296	2.20656	1296	1.36023	1296	1.41348	1296	1.6013	1296	1.62205	1296	1.58002	1296	1.58311	1296	2.16937
2604.72	2.47316	1292	1.70792	1292	1.85783	1292	2.19171	1292	2.29466	1292	2.48266	1292	2.15115	1292	2.20952	1292	1.36014	1292	1.41281	1292	1.60104	1292	1.60357	1292	1.58112	1292	1.59935	1292	2.02851
2602.66	2.4206	1288	1.67582	1288	1.62666	1288	2.16419	1288	2.2691	1288	2.44667	1288	2.11943	1288	2.20709	1288	1.35983	1288	1.41292	1288	1.60045	1288	1.5791	1288	1.58136	1288	1.61527	1288	1.9048
2600.6	2.4	1284	1.65808	1284	1.37919	1284	2.14458	1284	2.25195	1284	2.41031	1284	2.10181	1284	2.20511	1284	1.35774	1284	1.41404	1284	1.6013	1284	1.56247	1284	1.5816	1284	1.63094	1284	1.8025
2598.54	2.39375	1280	1.65268	1280	1.20067	1280	2.13193	1280	2.23694	1280	2.38805	1280	2.08596	1280	2.20715	1280	1.3543	1280	1.41407	1280	1.60138	1280	1.55204	1280	1.58185	1280	1.63271	1280	1.70102
2596.48	2.3981	1276	1.65841	1276	1.11696	1276	2.11172	1276	2.22175	1276	2.38186	1276	2.07021	1276	2.20764	1276	1.35054	1276	1.41426	1276	1.60081	1276	1.54712	1276	1.58115	1276	1.60158	1276	1.57351
2594.42	2.41188	1272	1.67775	1272	1.12348	1272	2.09592	1272	2.20715	1272	2.36715	1272	2.05506	1272	2.20759	1272	1.34854	1272	1.41416	1272	1.60083	1272	1.54597	1272	1.58144	1272	1.55136	1272	1.4203
2592.36	2.43009	1268	1.69238	1268	1.17957	1268	2.09119	1268	2.19884	1268	2.35246	1268	2.04531	1268	2.20327	1268	1.3482	1268	1.41456	1268	1.60007	1268	1.54848	1268	1.58317	1268	1.51695	1268	1.29232
2590.3	2.43347	1264	1.67906	1264	1.23398	1264	2.0846	1264	2.19154	1264	2.34588	1264	2.04162	1264	2.20414	1264	1.35028	1264	1.41539	1264	1.59871	1264	1.56251	1264	1.58403	1264	1.50828	1264	1.22547
2588.24	2.41213	1260	1.63554	1260	1.2725	1260	2.07692	1260	2.19113	1260	2.33115	1260	2.03832	1260	2.2048	1260	1.35245	1260	1.41571	1260	1.59964	1260	1.59606	1260	1.5846	1260	1.51729	1260	1.21066
2586.18	2.36646	1256	1.57014	1256	1.29962	1256	2.06975	1256	2.18199	1256	2.3282	1256	2.0302	1256	2.20862	1256	1.35603	1256	1.41425	1256	1.60027	1256	1.62447	1256	1.58072	1256	1.53224	1256	1.20768
2584.12	2.30555	1252	1.48745	1252	1.32077	1252	2.0624	1252	2.17306	1252	2.32128	1252	2.02246	1252	2.20872	1252	1.3576	1252	1.41352	1252	1.60006	1252	1.60223	1252	1.57643	1252	1.53369	1252	1.17831
2582.06	2.232	1248	1.39587	1248	1.33735	1248	2.06054	1248	2.17298	1248	2.33086	1248	2.02128	1248	2.20445	1248	1.3569	1248	1.41483	1248	1.6005	1248	1.56598	1248	1.57637	1248	1.51196	1248	1.14266
2580	2.14888	1244	1.30705	1244	1.35018	1244	2.06057	1244	2.17567	1244	2.31999	1244	2.02078	1244	2.20407	1244	1.35287	1244	1.41437	1244	1.60058	1244	1.54579	1244	1.57557	1244	1.47156	1244	1.13327
2577.94	2.07534	1240	1.23061	1240	1.36197	1240	2.06324	1240	2.17219	1240	2.31073	1240	2.02199	1240	2.20321	1240	1.3488	1240	1.41443	1240	1.60124	1240	1.53729	1240	1.5755	1240	1.43225	1240	1.15895
2575.88	2.01644	1236	1.17124	1236	1.37449	1236	2.06447	1236	2.17656	1236	2.31446	1236	2.02329	1236	2.20332	1236	1.34826	1236	1.41512	1236	1.6003	1236	1.53551	1236	1.57648	1236	1.40909	1236	1.20811
2573.82	1.97866	1232	1.13508	1232	1.38604	1232	2.06955	1232	2.17977	1232	2.31977	1232	2.02586	1232	2.2011	1232	1.34989	1232	1.41583	1232	1.60001	1232	1.53714	1232	1.5775	1232	1.40695	1232	1.26281
2571.75	1.96219	1228	1.12085	1228	1.39786	1228	2.07354	1228	2.18325	1228	2.33044	1228	2.02984	1228	2.20167	1228	1.35086	1228	1.41519	1228	1.60031	1228	1.54309	1228	1.57904	1228	1.42196	1228	1.31091
2569.69	1.96161	1224	1.12058	1224	1.41044	1224	2.07506	1224	2.18518	1224	2.3252	1224	2.03132	1224	2.20492	1224	1.35078	1224	1.4158	1224	1.6018	1224	1.56319	1224	1.57951	1224	1.44814	1224	1.35132
2567.63	1.96191	1220	1.12025	1220	1.42241	1220	2.07715	1220	2.18962	1220	2.33341	1220	2.03248	1220	2.20375	1220	1.35177	1220	1.41583	1220	1.60091	1220	1.58714	1220	1.57976	1220	1.48228	1220	1.38576
2565.57	1.96048	1216	1.11991	1216	1.4324	1216	2.0848	1216	2.19973	1216	2.33435	1216	2.03772	1216	2.20007	1216	1.35267	1216	1.41623	1216	1.6021	1216	1.57962	1216	1.57904	1216	1.52557	1216	1.41794
2563.51	1.97176	1212	1.13078	1212	1.44088	1212	2.0881	1212	2.20575	1212	2.33945	1212	2.04047	1212	2.20678	1212	1.35343	1212	1.41639	1212	1.60304	1212	1.55641	1212	1.57802	1212	1.57517	1212	1.44554
2561.45	1.99643	1208	1.15631	1208	1.44576	1208	2.09142	1208	2.20858	1208	2.34315	1208	2.04689	1208	2.20512	1208	1.35296	1208	1.41589	1208	1.60287	1208	1.54105	1208	1.57876	1208	1.6154	1208	1.4697
2559.39	2.03368	1204	1.19248	1204	1.44918	1204	2.09171	1204	2.21116	1204	2.34892	1204	2.05083	1204	2.20437	1204	1.35142	1204	1.41613	1204	1.60386	1204	1.53617	1204	1.58087	1204	1.61646	1204	1.49165
2557.33	2.07114	1200	1.23192	1200	1.45497	1200	2.0964	1200	2.21634	1200	2.3561	1200	2.05336	1200	2.20463	1200	1.34994	1200	1.41631	1200	1.60334	1200	1.53896	1200	1.57939	1200	1.56301	1200	1.51215
2555.27	2.10144	1196	1.27055	1196	1.46244	1196	2.09991	1196	2.21426	1196	2.35748	1196	2.05494	1196	2.2051	1196	1.34947	1196	1.41608	1196	1.60148	1196	1.54033	1196	1.57858	1196	1.47899	1196	1.53281
2553.21	2.13801	1192	1.30639	1192	1.47327	1192	2.10339	1192	2.21171	1192	2.3655	1192	2.05385	1192	2.20821	1192	1.35055	1192	1.41646	1192	1.59973	1192	1.5394	1192	1.57905	1192	1.40618	1192	1.55703
2551.15	2.17286	1188	1.3399	1188	1.48616	1188	2.10535	1188	2.22097	1188	2.36685	1188	2.05479	1188	2.20617	1188	1.35228	1188	1.41817	1188	1.60044	1188	1.54092	1188	1.5789	1188	1.37803	1188	1.58013
2549.09	2.20574	1184	1.37123	1184	1.50147	1184	2.10605	1184	2.22047	1184	2.36695	1184	2.05885	1184	2.20659	1184	1.35288	1184	1.41837	1184	1.59956	1184	1.55699	1184	1.57909	1184	1.38529	1184	1.60183
2547.03	2.2346	1180	1.39617	1180	1.51615	1180	2.11032	1180	2.22549	1180	2.36267	1180	2.05973	1180	2.21007	1180	1.3522	1180	1.42054	1180	1.59587	1180	1.58392	1180	1.5798	1180	1.39657	1180	1.62214
2544.97	2.23464	1176	1.40951	1176	1.52986	1176	2.11114	1176	2.22673	1176	2.37414	1176	2.063	1176	2.20179	1176	1.35109	1176	1.42254	1176	1.59333	1176	1.62426	1176	1.58229	1176	1.39851	1176	1.63618
2542.9	2.23723	1172	1.41289	1172	1.54045	1172	2.11559	1172	2.22993	1172	2.3772	1172	2.06511	1172	2.20307	1172	1.35	1172	1.42243	1172	1.59264	1172	1.66654	1172	1.58268	1172	1.3981	1172	1.64975
2540.84	2.24948	1168	1.41436	1168	1.54123	1168	2.11393	1168	2.22607	1168	2.37058	1168	2.06751	1168	2.20842	1168	1.34817	1168	1.41741	1168	1.59399	1168	1.66582	1168	1.56841	1168	1.39983	1168	1.67078
2538.78	2.25077	1164	1.41413	1164	1.52454	1164	2.11388	1164	2.22241	1164	2.37227	1164	2.06548	1164	2.20496	1164	1.34664	1164	1.41355	1164	1.5945	1164	1.65169	1164	1.55276	1164	1.39848	1164	1.69815
2536.72	2.24657	1160	1.41235	1160	1.49891	1160	2.11655	1160	2.22454	1160	2.38317	1160	2.06691	1160	2.21046	1160	1.34404	1160	1.41273	1160	1.59455	1160	1.64926	1160	1.5482	1160	1.38069	1160	1.73126
2534.66	2.25017	1156	1.41387	1156	1.4796	1156	2.12218	1156	2.23495	1156	2.38128	1156	2.07562	1156	2.20615	1156	1.33907	1156	1.41238	1156	1.59293	1156	1.64883	1156	1.54722	1156	1.32714	1156	1.76722
2532.6	2.26901	1152	1.42455	1152	1.4747	1152	2.12273	1152	2.24263	1152	2.39861	1152	2.08088	1152	2.20747	1152	1.3359	1152	1.41185	1152	1.58919	1152	1.64476	1152	1.54552	1152	1.23432	1152	1.80603
2530.54	2.29349	1148	1.44422	1148	1.48332	1148	2.12945	1148	2.24248	1148	2.40194	1148	2.09174	1148	2.20755	1148	1.33748	1148	1.41206	1148	1.58673	1148	1.62732	1148	1.54656	1148	1.15406	1148	1.84896
2528.48	2.30008	1144	1.45821	1144	1.49972	1144	2.13594	1144	2.24485	1144	2.39441	1144	2.09382	1144	2.20869	1144	1.34018	1144	1.41276	1144	1.58662	1144	1.59807	1144	1.54666	1144	1.12134	1144	1.88826
2526.42	2.29152	1140	1.45965	1140	1.51984	1140	2.13073	1140	2.24546	1140	2.39006	1140	2.09048	1140	2.20808	1140	1.34218	1140	1.41304	1140	1.58692	1140	1.56123	1140	1.54743	1140	1.12237	1140	1.90809
2524.36	2.27515	1136	1.4519	1136	1.53546	1136	2.11425	1136	2.23031	1136	2.3754	1136	2.07908	1136	2.20633	1136	1.34414	1136	1.41439	1136	1.58772	1136	1.52864	1136	1.54899	1136	1.13596	1136	1.88038
2522.3	2.26504	1132	1.43996	1132	1.54075	1132	2.09877	1132	2.21721	1132	2.37386	1132	2.06068	1132	2.20985	1132	1.34371	1132	1.41331	1132	1.58773	1132	1.50605	1132	1.55097	1132	1.1543	1132	1.76963
2520.24	2.24163	1128	1.4235	1128	1.53691	1128	2.08228	1128	2.19915	1128	2.36987	1128	2.04427	1128	2.21218	1128	1.34263	1128	1.41336	1128	1.58748	1128	1.49502	1128	1.55212	1128	1.17374	1128	1.61613
2518.18	2.23003	1124	1.41033	1124	1.5269	1124	2.05858	1124	2.17349	1124	2.34856	1124	2.02412	1124	2.21157	1124	1.34114	1124	1.41313	1124	1.5883	1124	1.49232	1124	1.55327	1124	1.1892	1124	1.48941
2516.11	2.22289	1120	1.40924	1120	1.511	1120	2.04026	1120	2.1555	1120	2.32443	1120	2.00513	1120	2.20978	1120	1.34102	1120	1.41396	1120	1.58971	1120	1.49419	1120	1.55405	1120	1.20216	1120	1.42061
2514.05	2.22937	1116	1.419	1116	1.49798	1116	2.02927	1116	2.14777	1116	2.30962	1116	1.99516	1116	2.20764	1116	1.34159	1116	1.41328	1116	1.58959	1116	1.49953	1116	1.55517	1116	1.21398	1116	1.40787
2511.99	2.24086	1112	1.43258	1112	1.49291	1112	2.03252	1112	2.14761	1112	2.30683	1112	1.99423	1112	2.20621	1112	1.34286	1112	1.41359	1112	1.58934	1112	1.51426	1112	1.55536	1112	1.22443	1112	1.4176
2509.93	2.26004	1108	1.45192	1108	1.49729	1108	2.03768	1108	2.15524	1108	2.30611	1108	1.99343	1108	2.20068	1108	1.34272	1108	1.41383	1108	1.58854	1108	1.549	1108	1.55694	1108	1.23547	1108	1.37963
2507.87	2.29327	1104	1.47863	1104	1.50684	1104	2.03825	1104	2.15756	1104	2.32301	1104	2.00069	1104	2.19877	1104	1.34251	1104	1.41407	1104	1.58897	1104	1.59313	1104	1.55472	1104	1.24595	1104	1.30754
2505.81	2.31998	1100	1.50345	1100	1.51931	1100	2.03935	1100	2.15523	1100	2.33176	1100	2.00274	1100	2.19892	1100	1.3426	1100	1.41438	1100	1.59053	1100	1.58254	1100	1.55251	1100	1.2554	1100	1.26224
2503.75	2.32937	1096	1.51515	1096	1.53117	1096	2.04551	1096	2.15537	1096	2.33097	1096	2.00701	1096	2.20063	1096	1.34344	1096	1.41541	1096	1.59153	1096	1.53986	1096	1.55309	1096	1.26534	1096	1.25312
2501.69	2.3367	1092	1.51539	1092	1.53252	1092	2.04819	1092	2.16285	1092	2.33191	1092	2.00787	1092	2.20489	1092	1.34305	1092	1.41489	1092	1.59185	1092	1.50857	1092	1.55249	1092	1.2737	1092	1.26904
2499.63	2.32853	1088	1.50398	1088	1.52326	1088	2.05438	1088	2.15959	1088	2.34524	1088	2.01272	1088	2.20722	1088	1.3447	1088	1.41432	1088	1.59214	1088	1.49339	1088	1.55216	1088	1.28256	1088	1.29372
2497.57	2.31241	1084	1.47939	1084	1.50255	1084	2.05526	1084	2.16408	1084	2.36813	1084	2.01687	1084	2.2093	1084	1.34548	1084	1.4138	1084	1.59497	1084	1.49564	1084	1.55096	1084	1.2898	1084	1.31682
2495.51	2.2636	1080	1.42975	1080	1.47065	1080	2.05341	1080	2.16327	1080	2.35382	1080	2.0129	1080	2.20805	1080	1.3445	1080	1.4144	1080	1.59586	1080	1.49313	1080	1.55229	1080	1.29632	1080	1.34074
2493.45	2.1873	1076	1.35945	1076	1.4343	1076	2.03769	1076	2.14742	1076	2.335	1076	1.99472	1076	2.20999	1076	1.34208	1076	1.41317	1076	1.59493	1076	1.48307	1076	1.55351	1076	1.3019	1076	1.36876
2491.39	2.12913	1072	1.30481	1072	1.40136	1072	2.01713	1072	2.12263	1072	2.31915	1072	1.97061	1072	2.21047	1072	1.33992	1072	1.4128	1072	1.59349	1072	1.47706	1072	1.55267	1072	1.30575	1072	1.39639
2489.33	2.10743	1068	1.27943	1068	1.37008	1068	1.99958	1068	2.11251	1068	2.29084	1068	1.96021	1068	2.20711	1068	1.33646	1068	1.41396	1068	1.58876	1068	1.47458	1068	1.55394	1068	1.30549	1068	1.42088
2487.27	2.10194	1064	1.26843	1064	1.34179	1064	2.00247	1064	2.11775	1064	2.30048	1064	1.9611	1064	2.20788	1064	1.3343	1064	1.41417	1064	1.58608	1064	1.47863	1064	1.5563	1064	1.30014	1064	1.44284
2485.2	2.08692	1060	1.24457	1060	1.31826	1060	2.00359	1060	2.11089	1060	2.30696	1060	1.95971	1060	2.20934	1060	1.33291	1060	1.41337	1060	1.58584	1060	1.4886	1060	1.55548	1060	1.29235	1060	1.46183
2483.14	2.04843	1056	1.20216	1056	1.30243	1056	2.00881	1056	2.11204	1056	2.3078	1056	1.95965	1056	2.20896	1056	1.33331	1056	1.41276	1056	1.58476	1056	1.49816	1056	1.55701	1056	1.29	1056	1.47961
2481.08	2.0048	1052	1.16174	1052	1.29343	1052	2.00568	1052	2.1099	1052	2.30754	1052	1.95698	1052	2.20375	1052	1.33262	1052	1.41365	1052	1.58589	1052	1.51035	1052	1.55841	1052	1.29541	1052	1.49419
2479.02	1.98244	1048	1.13646	1048	1.28946	1048	2.00113	1048	2.1007	1048	2.31823	1048	1.94984	1048	2.20571	1048	1.33364	1048	1.41456	1048	1.58635	1048	1.54185	1048	1.55989	1048	1.30483	1048	1.50295
2476.96	1.96386	1044	1.11587	1044	1.2906	1044	1.99199	1044	2.08884	1044	2.32302	1044	1.93794	1044	2.20638	1044	1.33396	1044	1.41424	1044	1.58753	1044	1.56805	1044	1.55823	1044	1.31297	1044	1.50974
2474.9	1.93672	1040	1.09262	1040	1.29537	1040	1.97534	1040	2.07238	1040	2.31257	1040	1.9207	1040	2.20174	1040	1.33572	1040	1.41229	1040	1.59079	1040	1.54529	1040	1.55669	1040	1.31996	1040	1.51667
2472.84	1.92268	1036	1.07484	1036	1.29779	1036	1.95568	1036	2.04859	1036	2.29986	1036	1.89946	1036	2.20503	1036	1.33814	1036	1.4107	1036	1.59553	1036	1.52578	1036	1.55868	1036	1.32694	1036	1.52762
2470.78	1.91805	1032	1.0693	1032	1.29657	1032	1.93971	1032	2.03208	1032	2.30563	1032	1.88517	1032	2.20565	1032	1.33748	1032	1.40961	1032	1.59317	1032	1.5091	1032	1.55944	1032	1.33276	1032	1.54767
2468.72	1.92674	1028	1.07787	1028	1.29122	1028	1.93217	1028	2.0223	1028	2.30444	1028	1.87973	1028	2.19969	1028	1.32996	1028	1.40904	1028	1.58073	1028	1.50329	1028	1.56062	1028	1.33834	1028	1.58157
2466.66	1.94338	1024	1.09415	1024	1.27929	1024	1.92735	1024	2.01832	1024	2.29407	1024	1.87398	1024	2.19667	1024	1.32524	1024	1.4078	1024	1.56861	1024	1.51177	1024	1.56295	1024	1.34463	1024	1.585
2464.6	1.95789	1020	1.11018	1020	1.26817	1020	1.925	1020	2.01396	1020	2.28762	1020	1.8647	1020	2.20108	1020	1.32658	1020	1.40572	1020	1.56644	1020	1.52484	1020	1.56464	1020	1.35245	1020	1.48126
2462.54	1.96608	1016	1.12403	1016	1.27412	1016	1.92499	1016	2.00567	1016	2.28917	1016	1.86094	1016	2.19854	1016	1.328	1016	1.40766	1016	1.56815	1016	1.54162	1016	1.56784	1016	1.36148	1016	1.39433
2460.48	1.97924	1012	1.13754	1012	1.2891	1012	1.92862	1012	2.01258	1012	2.28209	1012	1.86438	1012	2.19972	1012	1.33223	1012	1.41225	1012	1.56998	1012	1.56666	1012	1.57081	1012	1.37173	1012	1.41018
2458.42	1.99515	1008	1.15115	1008	1.2932	1008	1.93205	1008	2.01533	1008	2.28387	1008	1.8684	1008	2.20325	1008	1.33642	1008	1.41632	1008	1.57139	1008	1.60807	1008	1.57504	1008	1.38545	1008	1.44676
2456.36	2.00634	1004	1.16559	1004	1.28765	1004	1.93774	1004	2.02002	1004	2.29919	1004	1.87293	1004	2.20444	1004	1.33744	1004	1.41927	1004	1.57329	1004	1.65477	1004	1.58262	1004	1.4002	1004	1.47089
2454.29	2.01244	1000	1.17953	1000	1.2783	1000	1.94698	1000	2.02227	1000	2.31451	1000	1.876	1000	2.21182	1000	1.33993	1000	1.41898	1000	1.57058	1000	1.67462	1000	1.58417	1000	1.40613	1000	1.48758
2452.23	2.02552	996	1.19356	996	1.26795	996	1.95491	996	2.0295	996	2.30811	996	1.88441	996	2.21516	996	1.34332	996	1.41235	996	1.57177	996	1.6539	996	1.5622	996	1.39643	996	1.50038
2450.17	2.0357	992	1.20385	992	1.26114	992	1.96243	992	2.04194	992	2.30658	992	1.89017	992	2.21142	992	1.34313	992	1.41004	992	1.57436	992	1.6289	992	1.55537	992	1.37837	992	1.51156
2448.11	2.0455	988	1.21094	988	1.25796	988	1.96807	988	2.05318	988	2.31659	988	1.90079	988	2.21413	988	1.3415	988	1.41248	988	1.57783	988	1.60719	988	1.56206	988	1.35945	988	1.51991
2446.05	2.04692	984	1.21767	984	1.25901	984	1.97567	984	2.05888	984	2.32728	984	1.90582	984	2.21147	984	1.3429	984	1.4145	984	1.57899	984	1.61318	984	1.56877	984	1.34509	984	1.52921
2443.99	2.05506	980	1.22435	980	1.264	980	1.98089	980	2.06811	980	2.32679	980	1.91218	980	2.20974	980	1.34575	980	1.4171	980	1.57936	980	1.64983	980	1.57669	980	1.33913	980	1.53306
2441.93	2.06108	976	1.23105	976	1.2698	976	1.98525	976	2.08308	976	2.33493	976	1.91761	976	2.20949	976	1.35088	976	1.41837	976	1.57786	976	1.67163	976	1.57758	976	1.33999	976	1.52838
2439.87	2.06339	972	1.23841	972	1.27555	972	1.99275	972	2.08543	972	2.33018	972	1.92079	972	2.20895	972	1.35854	972	1.4093	972	1.57918	972	1.65196	972	1.5549	972	1.34397	972	1.51863
2437.81	2.06866	968	1.24743	968	1.28146	968	1.99829	968	2.08858	968	2.31943	968	1.9254	968	2.21225	968	1.36439	968	1.40432	968	1.57879	968	1.6239	968	1.542	968	1.33813	968	1.50975
2435.75	2.08392	964	1.25646	964	1.29234	964	1.99803	964	2.09335	964	2.30865	964	1.92601	964	2.2091	964	1.35985	964	1.40682	964	1.57389	964	1.59381	964	1.54694	964	1.3272	964	1.50812
2433.69	2.09414	960	1.26519	960	1.3067	960	1.99694	960	2.08878	960	2.30536	960	1.93044	960	2.21607	960	1.34805	960	1.40809	960	1.57174	960	1.55457	960	1.55227	960	1.3209	960	1.51141
2431.63	2.10136	956	1.27062	956	1.32227	956	1.99357	956	2.09267	956	2.29332	956	1.92716	956	2.21244	956	1.34085	956	1.40949	956	1.5716	956	1.52429	956	1.55427	956	1.32006	956	1.51872
2429.57	2.10436	952	1.27482	952	1.33494	952	1.99005	952	2.09406	952	2.29679	952	1.92244	952	2.20702	952	1.33806	952	1.40933	952	1.57239	952	1.50816	952	1.55726	952	1.3209	952	1.52674
2427.51	2.10316	948	1.27881	948	1.34488	948	1.9893	948	2.09762	948	2.29334	948	1.92449	948	2.20556	948	1.33962	948	1.40936	948	1.57371	948	1.50243	948	1.55918	948	1.3228	948	1.53293
2425.44	2.10812	944	1.28413	944	1.35131	944	1.98874	944	2.09524	944	2.30102	944	1.92395	944	2.21671	944	1.34105	944	1.4093	944	1.5736	944	1.51954	944	1.56041	944	1.32746	944	1.53638
2423.38	2.11322	940	1.29159	940	1.35789	940	1.99391	940	2.09379	940	2.30604	940	1.92426	940	2.21428	940	1.34213	940	1.4099	940	1.57301	940	1.54657	940	1.55977	940	1.33064	940	1.54134
2421.32	2.1155	936	1.29829	936	1.36539	936	1.99942	936	2.0933	936	2.30006	936	1.92616	936	2.21804	936	1.34344	936	1.40875	936	1.57176	936	1.50713	936	1.55944	936	1.33562	936	1.54242
2419.26	2.12987	932	1.30394	932	1.37742	932	2.00233	932	2.09254	932	2.30341	932	1.92768	932	2.21476	932	1.34431	932	1.40546	932	1.5719	932	1.47203	932	1.55846	932	1.33978	932	1.54703
2417.2	2.13506	928	1.30868	928	1.39104	928	1.99759	928	2.09624	928	2.3049	928	1.93075	928	2.21184	928	1.34634	928	1.40436	928	1.5748	928	1.46048	928	1.55978	928	1.34341	928	1.55209
2415.14	2.13007	924	1.31264	924	1.40044	924	1.99767	924	2.09893	924	2.30371	924	1.92918	924	2.21852	924	1.35028	924	1.40627	924	1.57424	924	1.45849	924	1.56112	924	1.34699	924	1.55658
2413.08	2.13209	920	1.31389	920	1.40473	920	1.9969	920	2.09469	920	2.30912	920	1.92638	920	2.22073	920	1.3545	920	1.4094	920	1.57759	920	1.46244	920	1.56192	920	1.34997	920	1.5613
2411.02	2.14169	916	1.31525	916	1.41113	916	1.99717	916	2.09722	916	2.28411	916	1.92769	916	2.21574	916	1.3593	916	1.41231	916	1.58124	916	1.47219	916	1.56423	916	1.35023	916	1.5675
2408.96	2.14157	912	1.31466	912	1.41797	912	1.9957	912	2.0972	912	2.29278	912	1.92228	912	2.20879	912	1.3599	912	1.41521	912	1.5793	912	1.48799	912	1.56487	912	1.34708	912	1.57339
2406.9	2.13261	908	1.31214	908	1.42921	908	1.99235	908	2.0925	908	2.30607	908	1.9222	908	2.20917	908	1.35254	908	1.41517	908	1.57143	908	1.51376	908	1.56507	908	1.34312	908	1.57807
2404.84	2.13522	904	1.30491	904	1.44414	904	1.99254	904	2.09762	904	2.3183	904	1.92719	904	2.20839	904	1.34373	904	1.41468	904	1.56458	904	1.57652	904	1.56667	904	1.34224	904	1.5809
2402.78	2.12533	900	1.29665	900	1.45799	900	1.99447	900	2.09941	900	2.32334	900	1.93019	900	2.21678	900	1.34285	900	1.4149	900	1.56369	900	1.63715	900	1.564	900	1.34484	900	1.58121
2400.72	2.11598	896	1.29162	896	1.46997	896	2.00279	896	2.10611	896	2.31778	896	1.93373	896	2.2135	896	1.34604	896	1.41279	896	1.5637	896	1.60383	896	1.55906	896	1.34842	896	1.58187
2398.66	2.12279	892	1.29268	892	1.48143	892	2.00729	892	2.10851	892	2.31979	892	1.93501	892	2.20949	892	1.34886	892	1.41188	892	1.5669	892	1.53761	892	1.56027	892	1.35132	892	1.58501
2396.59	2.12138	888	1.2983	888	1.50013	888	2.00539	888	2.11052	888	2.3091	888	1.94001	888	2.21113	888	1.35136	888	1.41223	888	1.56773	888	1.51188	888	1.56114	888	1.35502	888	1.58871
2394.53	2.12372	884	1.3029	884	1.52102	884	2.0059	884	2.11585	884	2.30353	884	1.93793	884	2.21434	884	1.35161	884	1.412	884	1.56859	884	1.49945	884	1.5611	884	1.3599	884	1.59403
2392.47	2.12102	880	1.30624	880	1.53692	880	2.0074	880	2.1198	880	2.3059	880	1.94221	880	2.21781	880	1.35441	880	1.41105	880	1.56924	880	1.4892	880	1.56143	880	1.36267	880	1.59447
2390.41	2.12039	876	1.30642	876	1.54702	876	2.01004	876	2.111	876	2.30512	876	1.94102	876	2.22621	876	1.35522	876	1.41077	876	1.57052	876	1.49209	876	1.56036	876	1.36583	876	1.58307
2388.35	2.12792	872	1.30646	872	1.54543	872	2.00986	872	2.11727	872	2.29927	872	1.94061	872	2.21486	872	1.35156	872	1.41219	872	1.57101	872	1.5034	872	1.56144	872	1.37055	872	1.566
2386.29	2.12327	868	1.30899	868	1.53183	868	2.01281	868	2.11875	868	2.30189	868	1.94439	868	2.20553	868	1.34878	868	1.41174	868	1.56999	868	1.51535	868	1.56298	868	1.3721	868	1.56335
2384.23	2.12421	864	1.31042	864	1.50517	864	2.01436	864	2.11912	864	2.3169	864	1.94483	864	2.21326	864	1.34986	864	1.41232	864	1.5712	864	1.526	864	1.56297	864	1.37438	864	1.56951
2382.17	2.1374	860	1.31245	860	1.46986	860	2.0167	860	2.12717	860	2.29031	860	1.94877	860	2.2146	860	1.3544	860	1.41339	860	1.5727	860	1.53433	860	1.56392	860	1.3777	860	1.57398
2380.11	2.1338	856	1.31466	856	1.42739	856	2.01745	856	2.12502	856	2.29126	856	1.94678	856	2.21481	856	1.35722	856	1.4151	856	1.57429	856	1.55249	856	1.56581	856	1.37921	856	1.57669
2378.05	2.13776	852	1.319	852	1.37647	852	2.01899	852	2.12405	852	2.30313	852	1.94706	852	2.21631	852	1.35719	852	1.41601	852	1.57607	852	1.58576	852	1.56726	852	1.38024	852	1.57675
2375.99	2.14325	848	1.32353	848	1.32109	848	2.01897	848	2.1168	848	2.28987	848	1.94942	848	2.21512	848	1.35797	848	1.41747	848	1.57573	848	1.62108	848	1.5715	848	1.37775	848	1.5688
2373.93	2.14112	844	1.3245	844	1.26788	844	2.01824	844	2.11815	844	2.2896	844	1.9478	844	2.21747	844	1.3599	844	1.41796	844	1.57602	844	1.66042	844	1.57441	844	1.36829	844	1.56167
2371.87	2.14533	840	1.32587	840	1.22207	840	2.01688	840	2.12037	840	2.29888	840	1.95381	840	2.21358	840	1.36	840	1.41053	840	1.57295	840	1.6534	840	1.55109	840	1.35127	840	1.55718
2369.81	2.14745	836	1.32808	836	1.18632	836	2.0189	836	2.12376	836	2.31932	836	1.95622	836	2.21464	836	1.36261	836	1.40929	836	1.57337	836	1.60756	836	1.54186	836	1.34197	836	1.55811
2367.74	2.14047	832	1.33076	832	1.16371	832	2.01495	832	2.12236	832	2.31413	832	1.95421	832	2.21197	832	1.36557	832	1.41016	832	1.57287	832	1.57873	832	1.55048	832	1.35167	832	1.561
2365.68	2.1402	828	1.3358	828	1.15186	828	2.00983	828	2.12578	828	2.32146	828	1.9486	828	2.21933	828	1.36744	828	1.41078	828	1.57156	828	1.55567	828	1.55043	828	1.35658	828	1.56482
2363.62	2.14425	824	1.33922	824	1.14839	824	2.01142	824	2.12316	824	2.30615	824	1.94491	824	2.21393	824	1.37168	824	1.41219	824	1.57531	824	1.5383	824	1.55161	824	1.35209	824	1.56951
2361.56	2.15005	820	1.34207	820	1.15194	820	2.01343	820	2.12237	820	2.30958	820	1.94482	820	2.20439	820	1.37281	820	1.41323	820	1.57654	820	1.5405	820	1.55207	820	1.35421	820	1.57365
2359.5	2.15042	816	1.34443	816	1.16003	816	2.0185	816	2.12668	816	2.32075	816	1.9424	816	2.21394	816	1.37507	816	1.41282	816	1.57917	816	1.57223	816	1.55394	816	1.35995	816	1.57462
2357.44	2.14708	812	1.34859	812	1.17517	812	2.01718	812	2.12368	812	2.31385	812	1.94716	812	2.21463	812	1.37895	812	1.41212	812	1.58174	812	1.62544	812	1.5559	812	1.36013	812	1.57762
2355.38	2.15654	808	1.35157	808	1.1953	808	2.01244	808	2.12888	808	2.31229	808	1.94936	808	2.20925	808	1.38218	808	1.41129	808	1.58327	808	1.6389	808	1.54939	808	1.35563	808	1.58167
2353.32	2.15627	804	1.35321	804	1.21302	804	2.02153	804	2.1331	804	2.30768	804	1.94851	804	2.21785	804	1.38764	804	1.41063	804	1.58545	804	1.59418	804	1.54844	804	1.35323	804	1.58525
2351.26	2.15747	800	1.3557	800	1.22861	800	2.01584	800	2.13316	800	2.32201	800	1.95009	800	2.21749	800	1.39063	800	1.41108	800	1.5898	800	1.54396	800	1.55097	800	1.35562	800	1.59287
2349.2	2.16068	796	1.35718	796	1.24374	796	2.01853	796	2.12528	796	2.32455	796	1.94761	796	2.22317	796	1.39521	796	1.41178	796	1.59596	796	1.50683	796	1.54899	796	1.35841	796	1.59473
2347.14	2.16593	792	1.35945	792	1.25521	792	2.02473	792	2.12181	792	2.31216	792	1.9454	792	2.21354	792	1.40593	792	1.41023	792	1.60347	792	1.4833	792	1.54949	792	1.36228	792	1.58214
2345.08	2.17184	788	1.36254	788	1.26586	788	2.01549	788	2.11992	788	2.32298	788	1.9469	788	2.21766	788	1.41373	788	1.40756	788	1.60629	788	1.46992	788	1.55096	788	1.36664	788	1.57834
2343.02	2.17682	784	1.36289	784	1.27742	784	2.01664	784	2.12822	784	2.32105	784	1.95	784	2.22776	784	1.41671	784	1.4056	784	1.61464	784	1.45338	784	1.54722	784	1.36944	784	1.58528
2340.96	2.17497	780	1.36389	780	1.2891	780	2.00984	780	2.12972	780	2.32438	780	1.9451	780	2.22329	780	1.41885	780	1.40547	780	1.62522	780	1.43784	780	1.54824	780	1.37497	780	1.58964
2338.89	2.17528	776	1.36651	776	1.30044	776	2.01609	776	2.12663	776	2.3191	776	1.9369	776	2.22226	776	1.42723	776	1.4076	776	1.63411	776	1.42798	776	1.55039	776	1.37859	776	1.58946
2336.83	2.17668	772	1.36835	772	1.31178	772	2.01995	772	2.12627	772	2.31316	772	1.93969	772	2.23054	772	1.43435	772	1.40838	772	1.63817	772	1.42743	772	1.55143	772	1.38254	772	1.59267
2334.77	2.18153	768	1.37329	768	1.32554	768	2.01878	768	2.12867	768	2.30282	768	1.94322	768	2.22851	768	1.43098	768	1.40926	768	1.6299	768	1.43248	768	1.5493	768	1.38697	768	1.59874
2332.71	2.18894	764	1.37991	764	1.34022	764	2.02226	764	2.12983	764	2.30743	764	1.95188	764	2.22286	764	1.40604	764	1.41202	764	1.60595	764	1.43122	764	1.54935	764	1.39183	764	1.60264
2330.65	2.19462	760	1.38632	760	1.35178	760	2.02236	760	2.13407	760	2.30524	760	1.95559	760	2.22047	760	1.37232	760	1.41384	760	1.57732	760	1.41902	760	1.55113	760	1.39313	760	1.61078
2328.59	2.1945	756	1.39018	756	1.34605	756	2.02418	756	2.13891	756	2.31813	756	1.95875	756	2.23325	756	1.35159	756	1.41424	756	1.54392	756	1.41147	756	1.55105	756	1.38643	756	1.62181
2326.53	2.18253	752	1.38238	752	1.32698	752	2.03024	752	2.14739	752	2.33454	752	1.96137	752	2.22699	752	1.35047	752	1.41656	752	1.5243	752	1.41364	752	1.54874	752	1.36349	752	1.63916
2324.47	2.15797	748	1.36373	748	1.30939	748	2.02791	748	2.14834	748	2.32477	748	1.96249	748	2.22662	748	1.35418	748	1.41813	748	1.50938	748	1.42073	748	1.5513	748	1.3294	748	1.65988
2322.41	2.13844	744	1.34417	744	1.2991	744	2.01503	744	2.12743	744	2.31509	744	1.94549	744	2.23363	744	1.35922	744	1.42068	744	1.49239	744	1.42177	744	1.55	744	1.32111	744	1.69314
2320.35	2.12508	740	1.3379	740	1.29884	740	1.98413	740	2.10949	740	2.28309	740	1.92581	740	2.24346	740	1.35365	740	1.42516	740	1.50255	740	1.41515	740	1.55347	740	1.33084	740	1.73912
2318.29	2.12122	736	1.34537	736	1.30867	736	1.97529	736	2.09543	736	2.27221	736	1.9114	736	2.2463	736	1.33472	736	1.43206	736	1.51767	736	1.40957	736	1.5559	736	1.34015	736	1.74536
2316.23	2.14523	732	1.35455	732	1.3182	732	1.98509	732	2.09887	732	2.25863	732	1.90473	732	2.2479	732	1.3258	732	1.42946	732	1.53351	732	1.41456	732	1.55431	732	1.34463	732	1.62695
2314.17	2.15189	728	1.36131	728	1.32408	728	1.98146	728	2.09543	728	2.26219	728	1.91063	728	2.22615	728	1.33654	728	1.41428	728	1.55433	728	1.42326	728	1.55284	728	1.34786	728	1.44908
2312.11	2.15236	724	1.36753	724	1.32494	724	1.98939	724	2.08892	724	2.28855	724	1.91091	724	2.2186	724	1.3548	724	1.42707	724	1.57118	724	1.42771	724	1.55	724	1.35035	724	1.37091
2310.05	2.15379	720	1.37269	720	1.3269	720	1.98166	720	2.09289	720	2.2803	720	1.91433	720	2.18595	720	1.37875	720	1.40224	720	1.59542	720	1.42408	720	1.55079	720	1.35452	720	1.41646
2307.99	2.16036	716	1.37802	716	1.3313	716	1.98742	716	2.11022	716	2.31064	716	1.92835	716	2.15257	716	1.41037	716	1.37012	716	1.63271	716	1.41529	716	1.55343	716	1.35752	716	1.46663
2305.92	2.16258	712	1.3823	712	1.33724	712	2.00075	712	2.12049	712	2.33695	712	1.93257	712	2.17129	712	1.44907	712	1.38026	712	1.69363	712	1.41408	712	1.55332	712	1.35902	712	1.49463
2303.86	2.15588	708	1.37921	708	1.34144	708	2.00206	708	2.11603	708	2.3154	708	1.93476	708	2.17051	708	1.44742	708	1.38579	708	1.77276	708	1.41824	708	1.55555	708	1.36116	708	1.50605
2301.8	2.15849	704	1.37231	704	1.3416	704	1.99247	704	2.10281	704	2.30825	704	1.92196	704	2.17569	704	1.33569	704	1.39018	704	1.6636	704	1.41797	704	1.55798	704	1.36191	704	1.5129
2299.74	2.1547	700	1.37221	700	1.33643	700	1.98712	700	2.10181	700	2.30292	700	1.91515	700	2.1816	700	1.19845	700	1.39384	700	1.33753	700	1.40982	700	1.55603	700	1.36357	700	1.51742
2297.68	2.1525	696	1.37286	696	1.32987	696	1.98209	696	2.09577	696	2.31276	696	1.90635	696	2.16948	696	1.16402	696	1.39574	696	1.17976	696	1.40618	696	1.55612	696	1.36668	696	1.50956
2295.62	2.14435	692	1.37229	692	1.32478	692	1.97222	692	2.09212	692	2.28667	692	1.89654	692	2.18475	692	1.20999	692	1.39489	692	1.24478	692	1.41188	692	1.55675	692	1.36942	692	1.50514
2293.56	2.15004	688	1.37052	688	1.32148	688	1.97019	688	2.08495	688	2.27135	688	1.89553	688	2.18513	688	1.24824	688	1.39305	688	1.33266	688	1.42027	688	1.55813	688	1.36967	688	1.50859
2291.5	2.14402	684	1.37323	684	1.31729	684	1.96384	684	2.08397	684	2.26354	684	1.89868	684	2.18617	684	1.26788	684	1.39204	684	1.37613	684	1.41985	684	1.55757	684	1.37286	684	1.52393
2289.44	2.15971	680	1.37478	680	1.31546	680	1.97425	680	2.08982	680	2.27335	680	1.89977	680	2.19454	680	1.27996	680	1.38981	680	1.40098	680	1.41035	680	1.55648	680	1.37382	680	1.52801
2287.38	2.17146	676	1.37652	676	1.30871	676	1.97404	676	2.07919	676	2.2758	676	1.90012	676	2.19299	676	1.28655	676	1.38485	676	1.41573	676	1.40652	676	1.55772	676	1.37487	676	1.52464
2285.32	2.16193	672	1.37761	672	1.30453	672	1.96512	672	2.07114	672	2.2616	672	1.8932	672	2.18232	672	1.29113	672	1.38208	672	1.42595	672	1.41193	672	1.55373	672	1.37579	672	1.49482
2283.26	2.15064	668	1.3834	668	1.30615	668	1.96402	668	2.07237	668	2.26437	668	1.88937	668	2.18046	668	1.29345	668	1.37817	668	1.43155	668	1.41449	668	1.55274	668	1.3799	668	1.4913
2281.2	2.16608	664	1.39109	664	1.30843	664	1.97475	664	2.07679	664	2.27082	664	1.89433	664	2.19262	664	1.29917	664	1.37086	664	1.43747	664	1.41225	664	1.55674	664	1.37912	664	1.47966
2279.14	2.18199	660	1.39159	660	1.31294	660	1.9818	660	2.0821	660	2.26395	660	1.89893	660	2.19754	660	1.30431	660	1.36638	660	1.44229	660	1.40718	660	1.55534	660	1.37941	660	1.47505
2277.07	2.17417	656	1.39462	656	1.31674	656	1.98747	656	2.091	656	2.27716	656	1.90819	656	2.19881	656	1.30937	656	1.36162	656	1.4441	656	1.4073	656	1.55619	656	1.37931	656	1.4994
2275.01	2.17149	652	1.39496	652	1.31983	652	1.98006	652	2.09564	652	2.30803	652	1.90908	652	2.17679	652	1.31252	652	1.35847	652	1.44835	652	1.40892	652	1.55585	652	1.37993	652	1.47207
2272.95	2.16641	648	1.39111	648	1.31941	648	1.97523	648	2.09137	648	2.28121	648	1.90973	648	2.1785	648	1.3128	648	1.35774	648	1.45339	648	1.41325	648	1.55884	648	1.38188	648	1.47396
2270.89	2.16466	644	1.39107	644	1.31884	644	1.97326	644	2.08944	644	2.25119	644	1.9145	644	2.19901	644	1.31575	644	1.3556	644	1.45489	644	1.41484	644	1.55824	644	1.37922	644	1.47577
2268.83	2.16474	640	1.39063	640	1.31773	640	1.9662	640	2.07835	640	2.27684	640	1.90892	640	2.20986	640	1.31842	640	1.35348	640	1.45808	640	1.41146	640	1.55358	640	1.38023	640	1.46907
2266.77	2.15953	636	1.39308	636	1.3175	636	1.95484	636	2.07069	636	2.27231	636	1.89794	636	2.18728	636	1.32173	636	1.35424	636	1.46031	636	1.40772	636	1.55327	636	1.38175	636	1.51933
2264.71	2.164	632	1.39539	632	1.31682	632	1.95173	632	2.06535	632	2.24965	632	1.88124	632	2.20011	632	1.32266	632	1.35424	632	1.4585	632	1.40945	632	1.55186	632	1.38228	632	1.54429
2262.65	2.1625	628	1.39751	628	1.31265	628	1.94586	628	2.06885	628	2.24997	628	1.86779	628	2.19164	628	1.32358	628	1.35504	628	1.46162	628	1.41052	628	1.55196	628	1.38324	628	1.49809
2260.59	2.15622	624	1.39602	624	1.30736	624	1.94008	624	2.05885	624	2.25533	624	1.87369	624	2.16977	624	1.32545	624	1.35394	624	1.46441	624	1.40969	624	1.55146	624	1.38352	624	1.48755
2258.53	2.17457	620	1.39481	620	1.30474	620	1.94453	620	2.05081	620	2.25614	620	1.87247	620	2.18167	620	1.32455	620	1.35342	620	1.45794	620	1.40924	620	1.54927	620	1.38191	620	1.47205
2256.47	2.16959	616	1.3962	616	1.30124	616	1.93845	616	2.0653	616	2.23225	616	1.86617	616	2.18691	616	1.32647	616	1.35131	616	1.45655	616	1.41203	616	1.549	616	1.38595	616	1.47003
2254.41	2.15906	612	1.39979	612	1.30257	612	1.92278	612	2.05667	612	2.23318	612	1.853	612	2.17865	612	1.32958	612	1.34845	612	1.45788	612	1.411	612	1.54717	612	1.38919	612	1.49067
2252.35	2.14903	608	1.38604	608	1.30185	608	1.92398	608	2.04366	608	2.22286	608	1.85406	608	2.17272	608	1.32902	608	1.34477	608	1.45804	608	1.40898	608	1.54782	608	1.39006	608	1.47237
2250.28	2.13233	604	1.36084	604	1.30426	604	1.92181	604	2.02741	604	2.22034	604	1.84479	604	2.17564	604	1.33096	604	1.34232	604	1.45938	604	1.40771	604	1.5457	604	1.38977	604	1.4814
2248.22	2.11755	600	1.34314	600	1.30443	600	1.91191	600	2.01886	600	2.20549	600	1.83666	600	2.18464	600	1.3332	600	1.33796	600	1.46025	600	1.41368	600	1.54894	600	1.39079	600	1.50023
2246.16	2.1017	596	1.3351	596	1.3054	596	1.90701	596	2.01504	596	2.21561	596	1.83773	596	2.19618	596	1.33534	596	1.33521	596	1.46144	596	1.42165	596	1.55115	596	1.38993	596	1.48126
2244.1	2.11154	592	1.33322	592	1.30949	592	1.90353	592	2.01453	592	2.19056	592	1.83484	592	2.20256	592	1.33777	592	1.33821	592	1.4606	592	1.4186	592	1.54748	592	1.3892	592	1.50064
2242.04	2.10976	588	1.33406	588	1.31243	588	1.91303	588	2.01737	588	2.21615	588	1.82893	588	2.19252	588	1.34062	588	1.33863	588	1.46472	588	1.41165	588	1.54712	588	1.39362	588	1.51279
2239.98	2.11381	584	1.34152	584	1.31634	584	1.9165	584	2.02351	584	2.25972	584	1.82839	584	2.19301	584	1.34014	584	1.33936	584	1.46589	584	1.41077	584	1.54771	584	1.3936	584	1.50597
2237.92	2.11184	580	1.35204	580	1.31728	580	1.91939	580	2.03396	580	2.22745	580	1.8454	580	2.1889	580	1.33789	580	1.34029	580	1.46648	580	1.41638	580	1.54669	580	1.39212	580	1.52982
2235.86	2.10583	576	1.35917	576	1.31443	576	1.924	576	2.03072	576	2.20827	576	1.83937	576	2.18654	576	1.33699	576	1.34494	576	1.46605	576	1.42896	576	1.5463	576	1.39472	576	1.5353
2233.8	2.13891	572	1.36404	572	1.31729	572	1.92505	572	2.03519	572	2.20984	572	1.83226	572	2.1686	572	1.33711	572	1.3466	572	1.4652	572	1.4298	572	1.54885	572	1.39717	572	1.54059
2231.74	2.13704	568	1.37101	568	1.32171	568	1.9136	568	2.02491	568	2.21458	568	1.82862	568	2.17888	568	1.33594	568	1.34484	568	1.46379	568	1.41464	568	1.54828	568	1.39887	568	1.56469
2229.68	2.12051	564	1.36764	564	1.32595	564	1.90534	564	2.02557	564	2.21859	564	1.82198	564	2.2069	564	1.33308	564	1.34782	564	1.45968	564	1.41186	564	1.54411	564	1.3985	564	1.56115
2227.62	2.12036	560	1.35436	560	1.32894	560	1.90325	560	2.02564	560	2.23729	560	1.82898	560	2.19432	560	1.33021	560	1.35043	560	1.45733	560	1.42421	560	1.54295	560	1.4023	560	1.56235
2225.56	2.12113	556	1.34807	556	1.33103	556	1.89218	556	2.00591	556	2.22472	556	1.81429	556	2.18836	556	1.32949	556	1.35317	556	1.45124	556	1.43448	556	1.55123	556	1.39932	556	1.5857
2223.5	2.10669	552	1.34603	552	1.32236	552	1.8928	552	2.00866	552	2.22805	552	1.81458	552	2.17734	552	1.32816	552	1.35456	552	1.4488	552	1.43019	552	1.54551	552	1.40104	552	1.58845
2221.43	2.10585	548	1.3484	548	1.32024	548	1.89747	548	2.00702	548	2.24836	548	1.81564	548	2.19891	548	1.32384	548	1.35386	548	1.4416	548	1.41883	548	1.54283	548	1.39625	548	1.59442
2219.37	2.1427	544	1.35011	544	1.31841	544	1.88242	544	1.99898	544	2.23687	544	1.8058	544	2.18739	544	1.31906	544	1.35592	544	1.43035	544	1.41245	544	1.545	544	1.3981	544	1.60851
2217.31	2.12394	540	1.35224	540	1.31794	540	1.87769	540	1.99549	540	2.21275	540	1.8063	540	2.19593	540	1.31995	540	1.35931	540	1.40833	540	1.43126	540	1.54477	540	1.40477	540	1.60352
2215.25	2.12681	536	1.35511	536	1.31973	536	1.8829	536	1.98731	536	2.24067	536	1.78516	536	2.19331	536	1.31877	536	1.36742	536	1.39438	536	1.45492	536	1.54698	536	1.40652	536	1.6066
2213.19	2.12539	532	1.35782	532	1.32351	532	1.89191	532	1.98648	532	2.25833	532	1.77904	532	2.16979	532	1.31854	532	1.37557	532	1.38664	532	1.46818	532	1.55067	532	1.41197	532	1.61364
2211.13	2.1133	528	1.36196	528	1.32229	528	1.87227	528	1.99304	528	2.23733	528	1.78497	528	2.15521	528	1.31745	528	1.3771	528	1.38548	528	1.45795	528	1.55033	528	1.41252	528	1.61014
2209.07	2.1228	524	1.36557	524	1.32121	524	1.86455	524	1.99071	524	2.19478	524	1.78386	524	2.18584	524	1.31618	524	1.37143	524	1.39234	524	1.43755	524	1.54879	524	1.41504	524	1.61856
2207.01	2.12702	520	1.36488	520	1.31533	520	1.88167	520	1.97903	520	2.21436	520	1.78702	520	2.19636	520	1.31875	520	1.36372	520	1.39513	520	1.43251	520	1.54693	520	1.42368	520	1.62331
2204.95	2.10168	516	1.36801	516	1.31153	516	1.87651	516	1.98791	516	2.18315	516	1.78122	516	2.19945	516	1.32	516	1.35329	516	1.3978	516	1.43908	516	1.5479	516	1.4215	516	1.61396
2202.89	2.10514	512	1.36872	512	1.31289	512	1.88404	512	1.99346	512	2.19476	512	1.77514	512	2.20596	512	1.32045	512	1.35118	512	1.40208	512	1.43099	512	1.55336	512	1.42046	512	1.61364
2200.83	2.09789	508	1.36691	508	1.3167	508	1.89092	508	1.98334	508	2.26572	508	1.78018	508	2.1922	508	1.32051	508	1.34774	508	1.39949	508	1.41035	508	1.55037	508	1.41857	508	1.62078
2198.77	2.08651	504	1.3671	504	1.31527	504	1.87994	504	1.97516	504	2.24882	504	1.77805	504	2.18914	504	1.3234	504	1.34795	504	1.40214	504	1.40449	504	1.54479	504	1.41135	504	1.60731
2196.71	2.09863	500	1.37016	500	1.31304	500	1.88386	500	1.97489	500	2.21875	500	1.77963	500	2.16906	500	1.32589	500	1.34964	500	1.40355	500	1.41769	500	1.55199	500	1.41483	500	1.58862
2194.65	2.1227	496	1.36553	496	1.31821	496	1.8897	496	1.99979	496	2.27594	496	1.78548	496	2.16787	496	1.32613	496	1.35564	496	1.40082	496	1.4351	496	1.55158	496	1.42035	496	1.57944
2192.59	2.10488	492	1.36507	492	1.32069	492	1.88368	492	1.99989	492	2.24704	492	1.78426	492	2.17763	492	1.33013	492	1.35878	492	1.39858	492	1.43078	492	1.54395	492	1.41748	492	1.58601
2190.53	2.09761	488	1.36334	488	1.31956	488	1.87503	488	2.02228	488	2.23604	488	1.78625	488	2.19788	488	1.3268	488	1.36362	488	1.40182	488	1.4134	488	1.54818	488	1.41524	488	1.59122
2188.46	2.11261	484	1.35603	484	1.31934	484	1.84664	484	2.01982	484	2.16368	484	1.77266	484	2.16999	484	1.32685	484	1.36692	484	1.40464	484	1.41086	484	1.54411	484	1.41238	484	1.59187
2186.4	2.1319	480	1.36056	480	1.31955	480	1.86123	480	1.98824	480	2.18518	480	1.76599	480	2.17546	480	1.32805	480	1.36864	480	1.40193	480	1.43857	480	1.54962	480	1.39934	480	1.59188
2184.34	2.07541	476	1.35501	476	1.31423	476	1.84568	476	1.9605	476	2.23452	476	1.74328	476	2.18589	476	1.3298	476	1.37165	476	1.39687	476	1.4576	476	1.5522	476	1.40043	476	1.59731
2182.28	2.08538	472	1.35104	472	1.30906	472	1.84583	472	1.92287	472	2.24879	472	1.72677	472	2.18685	472	1.32835	472	1.37805	472	1.39408	472	1.45085	472	1.54812	472	1.39672	472	1.59262
2180.22	2.10644	468	1.35782	468	1.30147	468	1.83213	468	1.92096	468	2.22266	468	1.72313	468	2.17953	468	1.32801	468	1.38779	468	1.40067	468	1.44886	468	1.53743	468	1.39596	468	1.59508
2178.16	2.10565	464	1.36077	464	1.30347	464	1.82516	464	1.92514	464	2.17932	464	1.72498	464	2.1494	464	1.33229	464	1.39799	464	1.3976	464	1.49762	464	1.54116	464	1.4031	464	1.62228
2176.1	2.0963	460	1.35746	460	1.31035	460	1.83709	460	1.93131	460	2.19534	460	1.71237	460	2.15563	460	1.33222	460	1.40788	460	1.39899	460	1.55648	460	1.53961	460	1.40295	460	1.62125
2174.04	2.07962	456	1.35148	456	1.31375	456	1.84969	456	1.93335	456	2.23432	456	1.72011	456	2.18032	456	1.32892	456	1.40005	456	1.40028	456	1.55867	456	1.53716	456	1.40386	456	1.61694
2171.98	2.06224	452	1.34734	452	1.31284	452	1.83401	452	1.92963	452	2.23065	452	1.70567	452	2.2048	452	1.33056	452	1.39005	452	1.40236	452	1.51949	452	1.53634	452	1.41554	452	1.62237
2169.92	2.08262	448	1.34801	448	1.31493	448	1.81354	448	1.92955	448	2.17965	448	1.72293	448	2.2154	448	1.33415	448	1.38446	448	1.39416	448	1.46477	448	1.53675	448	1.41188	448	1.62415
2167.86	2.06994	444	1.3425	444	1.31867	444	1.85134	444	1.93451	444	2.18784	444	1.73707	444	2.18139	444	1.3349	444	1.36866	444	1.39798	444	1.44027	444	1.52841	444	1.41566	444	1.63102
2165.8	2.06554	440	1.33976	440	1.3208	440	1.84339	440	1.96091	440	2.24577	440	1.73409	440	2.15209	440	1.33489	440	1.36104	440	1.39904	440	1.45384	440	1.52142	440	1.42073	440	1.63524
2163.74	2.03909	436	1.35266	436	1.32187	436	1.83088	436	1.94238	436	2.20464	436	1.72776	436	2.16158	436	1.34183	436	1.35363	436	1.39572	436	1.45791	436	1.53306	436	1.42403	436	1.62155
2161.68	2.0513	432	1.35294	432	1.32031	432	1.84439	432	1.94072	432	2.216	432	1.74008	432	2.15531	432	1.33944	432	1.34466	432	1.3941	432	1.44003	432	1.5294	432	1.42852	432	1.60786
2159.61	2.08318	428	1.34285	428	1.32012	428	1.8427	428	1.97744	428	2.25148	428	1.72473	428	2.17751	428	1.34083	428	1.34031	428	1.39743	428	1.42416	428	1.51832	428	1.43116	428	1.60567
2157.55	2.07457	424	1.35083	424	1.31543	424	1.84381	424	1.94918	424	2.27595	424	1.71941	424	2.15503	424	1.35037	424	1.33131	424	1.38345	424	1.41011	424	1.53037	424	1.4417	424	1.59553
2155.49	2.03212	420	1.35315	420	1.31628	420	1.81906	420	1.94255	420	2.22875	420	1.69998	420	2.14767	420	1.34047	420	1.33985	420	1.37731	420	1.43034	420	1.54256	420	1.43775	420	1.6078
2153.43	2.06074	416	1.34652	416	1.32461	416	1.8239	416	1.96564	416	2.18422	416	1.72312	416	2.15307	416	1.32861	416	1.33734	416	1.38373	416	1.44941	416	1.52767	416	1.44833	416	1.62527
2151.37	2.0587	412	1.36136	412	1.3196	412	1.85072	412	1.96504	412	2.19554	412	1.72638	412	2.16952	412	1.33499	412	1.32462	412	1.39573	412	1.43992	412	1.51318	412	1.46315	412	1.62292
2149.31	2.07988	408	1.36757	408	1.31432	408	1.86565	408	1.95768	408	2.2348	408	1.71159	408	2.12896	408	1.34177	408	1.32891	408	1.39118	408	1.41585	408	1.52244	408	1.46621	408	1.61673
2147.25	2.02861	404	1.34465	404	1.31451	404	1.87618	404	1.94771	404	2.22528	404	1.71814	404	2.12626	404	1.34946	404	1.32773	404	1.38357	404	1.43457	404	1.51686	404	1.46526	404	1.61748
2145.19	2.06896	400	1.34216	400	1.31479	400	1.86071	400	1.92431	400	2.28688	400	1.74377	400	2.18255	400	1.36049	400	1.33302	400	1.36552	400	1.48677	400	1.52822	400	1.46255	400	1.61505
2143.13
2141.07
2139.01
2136.95
2134.89
2132.82
2130.76
2128.7
2126.64
2124.58
2122.52
2120.46
2118.4
2116.34
2114.28
2112.22
2110.16
2108.1
2106.04
2103.97
2101.91
2099.85
2097.79
2095.73
2093.67
2091.61
2089.55
2087.49
2085.43
2083.37
2081.31
2079.25
2077.19
2075.12
2073.07
2071
2068.94
2066.88
2064.82
2062.76
2060.7
2058.64
2056.58
2054.52
2052.46
2050.4
2048.34
2046.28
2044.21
2042.15
2040.09
2038.03
2035.97
2033.91
2031.85
2029.79
2027.73
2025.67
2023.61
2021.55
2019.49
2017.43
2015.37
2013.3
2011.24
2009.18
2007.12
2005.06
2003
2000.94
1998.88
1996.82
1994.76
1992.7
1990.64
1988.58
1986.52
1984.45
1982.39
1980.33
1978.27
1976.21
1974.15
1972.09
1970.03
1967.97
1965.91
1963.85
1961.79
1959.73
1957.66
1955.61
1953.54
1951.48
1949.42
1947.36
1945.3
1943.24
1941.18
1939.12
1937.06
1935
1932.94
1930.88
1928.82
1926.76
1924.69
1922.63
1920.57
1918.51
1916.45
1914.39
1912.33
1910.27
1908.21
1906.15
1904.09
1902.03
1899.97
1897.9
1895.84
1893.78
1891.72
1889.66
1887.6
1885.54
1883.48
1881.42
1879.36
1877.3
1875.24
1873.18
1871.12
1869.06
1866.99
1864.93
1862.87
1860.81
1858.75
1856.69
1854.63
1852.57
1850.51
1848.45
1846.39
1844.33
1842.27
1840.21
1838.14
1836.08
1834.02
1831.96
1829.9
1827.84
1825.78
1823.72
1821.66
1819.6
1817.54
1815.48
1813.42
1811.36
1809.3
1807.23
1805.17
1803.11
1801.05
1798.99
1796.93
1794.87
1792.81
1790.75
1788.69
1786.63
1784.57
1782.51
1780.44
1778.38
1776.32
1774.26
1772.2
1770.14
1768.08
1766.02
1763.96
1761.9
1759.84
1757.78
1755.72
1753.66
1751.6
1749.54
1747.47
1745.41
1743.35
1741.29
1739.23
1737.17
1735.11
1733.05
1730.99
1728.93
1726.87
1724.81
1722.75
1720.68
1718.62
1716.56
1714.5
1712.44
1710.38
1708.32
1706.26
1704.2
1702.14
1700.08
1698.02
1695.96
1693.9
1691.84
1689.77
1687.71
1685.65
1683.59
1681.53
1679.47
1677.41
1675.35
1673.29
1671.23
1669.17
1667.11
1665.05
1662.98
1660.92
1658.86
1656.8
1654.74
1652.68
1650.62
1648.56
1646.5
1644.44
1642.38
1640.32
1638.26
1636.2
1634.13
1632.08
1630.01
1627.95
1625.89
1623.83
1621.77
1619.71
1617.65
1615.59
1613.53
1611.47
1609.41
1607.35
1605.29
1603.22
1601.16
1599.1
1597.04
1594.98
1592.92
1590.86
1588.8
1586.74
1584.68
1582.62
1580.56
1578.5
1576.44
1574.38
1572.31
1570.25
1568.19
1566.13
1564.07
1562.01
1559.95
1557.89
1555.83
1553.77
1551.71
1549.65
1547.59
1545.53
1543.46
1541.4
1539.34
1537.28
1535.22
1533.16
1531.1
1529.04
1526.98
1524.92
1522.86
1520.8
1518.74
1516.68
1514.62
1512.55
1510.49
1508.43
1506.37
1504.31
1502.25
1500.19
1498.13
1496.07
1494.01
1491.95
1489.89
1487.83
1485.77
1483.7
1481.64
1479.58
1477.52
1475.46
1473.4
1471.34
1469.28
1467.22
1465.16
1463.1
1461.04
1458.98
1456.91
1454.86
1452.79
1450.73
1448.67
1446.61
1444.55
1442.49
1440.43
1438.37
1436.31
1434.25
1432.19
1430.13
1428.07
1426.01
1423.94
1421.88
1419.82
1417.76
1415.7
1413.64
1411.58
1409.52
1407.46
1405.4
1403.34
1401.28
1399.22
1397.15
1395.09
1393.03
1390.97
1388.91
1386.85
1384.79
1382.73
1380.67
1378.61
1376.55
1374.49
1372.43
1370.37
1368.31
1366.24
1364.18
1362.12
1360.06
1358
1355.94
1353.88
1351.82
1349.76
1347.7
1345.64
1343.58
1341.52
1339.45
1337.39
1335.33
1333.27
1331.21
1329.15
1327.09
1325.03
1322.97
1320.91
1318.85
1316.79
1314.73
1312.67
1310.61
1308.55
1306.48
1304.42
1302.36
1300.3
1298.24
1296.18
1294.12
1292.06
1290
1287.94
1285.88
1283.82
1281.76
1279.69
1277.63
1275.57
1273.51
1271.45
1269.39
1267.33
1265.27
1263.21
1261.15
1259.09
1257.03
1254.97
1252.91
1250.85
1248.79
1246.72
1244.66
1242.6
1240.54
1238.48
1236.42
1234.36
1232.3
1230.24
1228.18
1226.12
1224.06
1221.99
1219.93
1217.87
1215.81
1213.75
1211.69
1209.63
1207.57
1205.51
1203.45
1201.39
1199.33
1197.27
1195.21
1193.15
1191.09
1189.02
1186.96
1184.9
1182.84
1180.78
1178.72
1176.66
1174.6
1172.54
1170.48
1168.42
1166.36
1164.3
1162.23
1160.17
1158.11
1156.05
1153.99
1151.93
1149.87
1147.81
1145.75
1143.69
1141.63
1139.57
1137.51
1135.45
1133.38
1131.33
1129.26
1127.2
1125.14
1123.08
1121.02
1118.96
1116.9
1114.84
1112.78
1110.72
1108.66
1106.6
1104.54
1102.47
1100.41
1098.35
1096.29
1094.23
1092.17
1090.11
1088.05
1085.99
1083.93
1081.87
1079.81
1077.75
1075.69
1073.62
1071.56
1069.5
1067.44
1065.38
1063.32
1061.26
1059.2
1057.14
1055.08
1053.02
1050.96
1048.9
1046.84
1044.78
1042.71
1040.65
1038.59
1036.53
1034.47
1032.41
1030.35
1028.29
1026.23
1024.17
1022.11
1020.05
1017.99
1015.92
1013.87
1011.8
1009.74
1007.68
1005.62
1003.56
1001.5
999.44
997.379
995.318
993.258
991.197
989.136
987.076
985.015
982.954
980.893
978.833
976.772
974.711
972.651
970.59
968.529
966.469
964.408
962.347
960.286
958.226
956.165
954.104
952.044
949.983
947.922
945.862
943.801
941.74
939.679
937.619
935.558
933.497
931.437
929.376
927.315
925.255
923.194
921.133
919.072
917.012
914.951
912.89
910.83
908.769
906.708
904.648
902.587
900.526
898.465
896.405
894.344
892.283
890.223
888.162
886.101
884.041
881.98
879.919
877.858
875.798
873.737
871.676
869.616
867.555
865.494
863.434
861.373
859.312
857.251
855.191
853.13
851.069
849.009
846.948
844.887
842.827
840.766
838.705
836.644
834.584
832.523
830.462
828.402
826.341
824.28
822.22
820.159
818.098
816.037
813.977
811.916
809.855
807.795
805.734
803.673
801.612
799.552
797.491
795.43
793.37
791.309
789.248
787.188
785.127
783.066
781.005
778.945
776.884
774.823
772.763
770.702
768.641
766.581
764.52
762.459
760.398
758.338
756.277
754.216
752.156
750.095
748.034
745.974
743.913
741.852
739.791
737.731
735.67
733.609
731.549
729.488
727.427
725.367
723.306
721.245
719.184
717.124
715.063
713.002
710.942
708.881
706.82
704.76
702.699
700.638
698.577
696.517
694.456
692.395
690.335
688.274
686.213
684.153
682.092
680.031
677.97
675.91
673.849
671.788
669.728
667.667
665.606
663.546
661.485
659.424
657.363
655.303
653.242
651.181
649.121
647.06
644.999
642.939
640.878
638.817
636.756
634.696
632.635
630.574
628.514
626.453
624.392
622.332
620.271
618.21
616.149
614.089
612.028
609.967
607.907
605.846
603.785
601.725
599.664
597.603
595.542
593.482
591.421
589.36
587.3
585.239
583.178
581.118
579.057
576.996
574.935
572.875
570.814
568.753
566.693
564.632
562.571
560.511
558.45
556.389
554.328
552.268
550.207
548.146
546.086
544.025
541.964
539.904
537.843
535.782
533.721
531.661
529.6
527.539
525.479
523.418
521.357
519.297
517.236
515.175
513.114
511.054
508.993
506.932
504.872
502.811
500.75
498.69
496.629
494.568
492.507
490.447
488.386
486.325
484.265
482.204
480.143
478.083
476.022
473.961
471.9
469.84
467.779
465.718
463.658
461.597
459.536
457.476
455.415
453.354
451.293
449.233
447.172
445.111
443.051
440.99
438.929
436.869
434.808
432.747
430.686
428.626
426.565
424.504
422.444
420.383
418.322
416.262
414.201
412.14
410.079
408.019
405.958
403.897
401.837
399.776
